# Supplementary material for: Role of the Cytokinin-Activated Type-B Response Regulators in Hormone Crosstalk
Source: Plants (Basel). 2020 Jan 30;9(2):166. doi: 10.3390/plants9020166 (PMC7076656; doi:10.3390/plants9020166)
Supplement: Supplementary file 1 [file plants-09-00166-s001.zip]

Archive with 1 entries (1 files):
- plants-705522-supplementary.xlsx
