# Supplementary material for: Role of the Cytokinin-Activated Type-B Response Regulators in Hormone Crosstalk
Source: Plants (Basel). 2020 Jan 30;9(2):166. doi: 10.3390/plants9020166 (PMC7076656; doi:10.3390/plants9020166)
Supplement: Supplementary file 1 [file plants-09-00166-s001.zip › plants-705522-supplementary.xlsx]

## Sheet: Table S1
Table S1: Conserved type-B ARR candidate genes. Genes represented by the intersection of "candidate gene targets of ARR10" (Zubo at al., 2017) and "B-ARR1, 10, 12 common targets" (Xie et al., 2018)
Gene name	Gene symbol	Description
AT1G01030	NGA3	AP2/B3-like transcriptional factor family protein
AT1G01260	AT1G01260	basic helix-loop-helix (bHLH) DNA-binding superfamily protein
AT1G01300	AT1G01300	Eukaryotic aspartyl protease family protein
AT1G01305	AT1G01305	hypothetical protein
AT1G01420	UGT72B3	UDP-glucosyl transferase 72B3
AT1G01430	TBL25	TRICHOME BIREFRINGENCE-LIKE 25
AT1G01470	LEA14	Late embryogenesis abundant protein
AT1G01480	ACS2	1-amino-cyclopropane-1-carboxylate synthase 2
AT1G01490	AT1G01490	Heavy metal transport/detoxification superfamily protein
AT1G01540	AT1G01540	Protein kinase superfamily protein
AT1G01550	BPS1	BPS1-like protein (DUF793)
AT1G01570	AT1G01570	transferring glycosyl group transferase (DUF604)
AT1G01720	ATAF1	NAC (No Apical Meristem) domain transcriptional regulator superfamily protein
AT1G01950	ARK2	armadillo repeat kinesin 2
AT1G02065	SPL8	squamosa promoter binding protein-like 8
AT1G02205	CER1	Fatty acid hydroxylase superfamily
AT1G02220	NAC003	NAC domain containing protein 3
AT1G02228	AT1G02228	transposable_element_gene
AT1G02230	NAC004	NAC domain containing protein 4
AT1G02350	AT1G02350	protoporphyrinogen oxidase-like protein
AT1G02450	NIMIN1	NIM1-interacting 1
AT1G02510	TPK4	Outward rectifying potassium channel protein
AT1G02660	AT1G02660	alpha/beta-Hydrolases superfamily protein
AT1G02670	AT1G02670	P-loop containing nucleoside triphosphate hydrolases superfamily protein
AT1G02730	CSLD5	cellulose synthase-like D5
AT1G02880	TPK1	thiamin pyrophosphokinase1
AT1G03080	NET1D	kinase interacting (KIP1-like) family protein
AT1G03220	AT1G03220	Eukaryotic aspartyl protease family protein
AT1G03470	NET3A	Kinase interacting (KIP1-like) family protein
AT1G03600	PSB27	photosystem II family protein
AT1G03710	AT1G03710	Cystatin/monellin superfamily protein
AT1G03850	GRXS13	Glutaredoxin family protein
AT1G03870	FLA9	FASCICLIN-like arabinoogalactan 9
AT1G03990	AT1G03990	Long-chain fatty alcohol dehydrogenase family protein
AT1G04000	AT1G04000	hypothetical protein
AT1G04150	AT1G04150	C2 calcium/lipid-binding plant phosphoribosyltransferase family protein
AT1G04360	AT1G04360	RING/U-box superfamily protein
AT1G04370	ERF14	Ethylene-responsive element binding factor 14
AT1G04400	CRY2	cryptochrome 2
AT1G04530	TPR4	Tetratricopeptide repeat (TPR)-like superfamily protein
AT1G04690	KAB1	potassium channel beta subunit 1
AT1G04990	AT1G04990	Zinc finger C-x8-C-x5-C-x3-H type family protein
AT1G05370	AT1G05370	Sec14p-like phosphatidylinositol transfer family protein
AT1G05410	AT1G05410	CDPK adapter, putative (DUF1423)
AT1G05680	UGT74E2	Uridine diphosphate glycosyltransferase 74E2
AT1G05710	AT1G05710	basic helix-loop-helix (bHLH) DNA-binding superfamily protein
AT1G05805	AT1G05805	basic helix-loop-helix (bHLH) DNA-binding superfamily protein
AT1G05870	AT1G05870	hypothetical protein (DUF1685)
AT1G05960	AT1G05960	ARM repeat superfamily protein
AT1G06040	STO	B-box zinc finger family protein
AT1G06160	ORA59	octadecanoid-responsive AP2/ERF 59
AT1G06410	TPS7	trehalose-phosphatase/synthase 7
AT1G06480	AT1G06480	tRNA-Ile
AT1G06570	PDS1	4-hydroxyphenylpyruvate dioxygenase
AT1G06840	AT1G06840	Leucine-rich repeat protein kinase family protein
AT1G07000	EXO70B2	exocyst subunit exo70 family protein B2
AT1G07010	SLP1	Calcineurin-like metallo-phosphoesterase superfamily protein
AT1G07030	AT1G07030	Mitochondrial substrate carrier family protein
AT1G07040	AT1G07040	plant/protein
AT1G07090	LSH6	LIGHT-DEPENDENT SHORT HYPOCOTYLS-like protein (DUF640)
AT1G07128	AT1G07128	Natural antisense transcript overlaps with AT1G07130
AT1G07130	STN1	Nucleic acid-binding, OB-fold-like protein
AT1G07430	HAI2	highly ABA-induced PP2C protein 2
AT1G07520	AT1G07520	GRAS family transcription factor
AT1G07570	APK1A	Protein kinase superfamily protein
AT1G07580	AT1G07580	tRNA-Ala
AT1G07600	MT1A	metallothionein 1A
AT1G07630	PLL5	pol-like 5
AT1G07700	AT1G07700	Thioredoxin superfamily protein
AT1G07885	AT1G07885	hypothetical protein
AT1G07890	APX1	ascorbate peroxidase 1
AT1G08100	NRT2.2	nitrate transporter 2.2
AT1G08490	CPNIFS	chloroplastic NIFS-like cysteine desulfurase
AT1G08500	ENODL18	early nodulin-like protein 18
AT1G08510	FATB	fatty acyl-ACP thioesterases B
AT1G08880	H2AXA	Histone superfamily protein
AT1G08890	AT1G08890	Major facilitator superfamily protein
AT1G08930	ERD6	Major facilitator superfamily protein
AT1G09070	SRC2	soybean gene regulated by cold-2
AT1G09270	IMPA-4	importin alpha isoform 4
AT1G09350	GolS3	galactinol synthase 3
AT1G09390	AT1G09390	GDSL-like Lipase/Acylhydrolase superfamily protein
AT1G09470	AT1G09470	myosin heavy chain, cardiac protein
AT1G09480	AT1G09480	NAD(P)-binding Rossmann-fold superfamily protein
AT1G09520	AT1G09520	hypothetical protein
AT1G09530	PIF3	phytochrome interacting factor 3
AT1G09960	SUT4	sucrose transporter 4
AT1G09970	LRR XI-23	Leucine-rich receptor-like protein kinase family protein
AT1G10020	AT1G10020	formin-like protein (DUF1005)
AT1G10060	BCAT-1	branched-chain amino acid transaminase 1
AT1G10070	BCAT-2	branched-chain amino acid transaminase 2
AT1G10090	AT1G10090	Early-responsive to dehydration stress protein (ERD4)
AT1G10170	NFXL1	NF-X-like 1
AT1G10470	ARR4	response regulator 4
AT1G10657	AT1G10657	transmembrane protein
AT1G10682	AT1G10682
AT1G11260	STP1	sugar transporter 1
AT1G11310	MLO2	Seven transmembrane MLO family protein
AT1G11330	AT1G11330	S-locus lectin protein kinase family protein
AT1G11700	AT1G11700	senescence regulator (Protein of unknown function, DUF584)
AT1G11820	AT1G11820	O-Glycosyl hydrolases family 17 protein
AT1G11840	GLX1	glyoxalase/bleomycin resistance protein/dioxygenase superfamily protein
AT1G12110	NRT1.1	nitrate transporter 1.1
AT1G12210	RFL1	RPS5-like 1
AT1G12420	ACR8	ACT domain repeat 8
AT1G12440	AT1G12440	A20/AN1-like zinc finger family protein
AT1G12500	AT1G12500	Nucleotide-sugar transporter family protein
AT1G12580	PEPKR1	phosphoenolpyruvate carboxylase-related kinase 1
AT1G12710	PP2-A12	phloem protein 2-A12
AT1G12740	CYP87A2	cytochrome P450, family 87, subfamily A, polypeptide 2
AT1G13080	CYP71B2	cytochrome P450, family 71, subfamily B, polypeptide 2
AT1G13110	CYP71B7	cytochrome P450, family 71 subfamily B, polypeptide 7
AT1G13245	RTFL17	ROTUNDIFOLIA like 17
AT1G13260	RAV1	related to ABI3/VP1 1
AT1G13360	AT1G13360	hypothetical protein
AT1G13380	AT1G13380	sodium/hydrogen exchanger (DUF1218)
AT1G13740	AFP2	ABI five binding protein 2
AT1G13930	AT1G13930	oleosin-B3-like protein
AT1G13950	ELF5A-1	eukaryotic elongation factor 5A-1
AT1G14280	PKS2	phytochrome kinase substrate 2
AT1G14330	AT1G14330	Galactose oxidase/kelch repeat superfamily protein
AT1G14540	PER4	Peroxidase superfamily protein
AT1G14600	AT1G14600	Homeodomain-like superfamily protein
AT1G14710	AT1G14710	hydroxyproline-rich glycoprotein family protein
AT1G14740	TTA1	class I heat shock protein, putative (DUF1423)
AT1G14780	AT1G14780	MAC/Perforin domain-containing protein
AT1G14920	GAI	GRAS family transcription factor family protein
AT1G15110	PSS1	phosphatidyl serine synthase family protein
AT1G15120	AT1G15120	Ubiquinol-cytochrome C reductase hinge protein
AT1G15210	ABCG35	pleiotropic drug resistance 7
AT1G15340	MBD10	methyl-CPG-binding domain 10
AT1G15400	AT1G15400	hypothetical protein
AT1G15750	TPL	Transducin family protein / WD-40 repeat family protein
AT1G15820	LHCB6	light harvesting complex photosystem II subunit 6
AT1G15830	AT1G15830	hypothetical protein
AT1G16100	AT1G16100	tRNA-Lys
AT1G16110	WAKL6	wall associated kinase-like 6
AT1G16130	WAKL2	wall associated kinase-like 2
AT1G16150	WAKL4	wall associated kinase-like 4
AT1G16290	AT1G16290	transglycosylase
AT1G16300	GAPCP-2	glyceraldehyde-3-phosphate dehydrogenase of plastid 2
AT1G16515	AT1G16515	transmembrane protein
AT1G16520	AT1G16520	interactor of constitutive active ROPs protein
AT1G17290	AlaAT1	alanine aminotransferas
AT1G17380	JAZ5	jasmonate-zim-domain protein 5
AT1G17495	AT1G17495	transposable_element_gene
AT1G17620	AT1G17620	Late embryogenesis abundant (LEA) hydroxyproline-rich glycoprotein family
AT1G17850	AT1G17850	Rhodanese/Cell cycle control phosphatase superfamily protein
AT1G17860	AT1G17860	Kunitz family trypsin and protease inhibitor protein
AT1G17940	AT1G17940	Endosomal targeting BRO1-like domain-containing protein
AT1G18200	RABA6b	Rab GTPase-like A1I protein
AT1G18210	AT1G18210	Calcium-binding EF-hand family protein
AT1G18290	AT1G18290	DUF4228 domain protein
AT1G18300	NUDT4	nudix hydrolase homolog 4
AT1G18330	EPR1	Homeodomain-like superfamily protein
AT1G18370	HIK	ATP binding microtubule motor family protein
AT1G18390	AT1G18390	Serine/Threonine kinase family catalytic domain protein
AT1G18400	BEE1	BR enhanced expression 1
AT1G18740	AT1G18740	ROH1, putative (DUF793)
AT1G18990	AT1G18990	myosin-binding protein, putative (Protein of unknown function, DUF593)
AT1G19000	AT1G19000	Homeodomain-like superfamily protein
AT1G19020	AT1G19020	CDP-diacylglycerol-glycerol-3-phosphate 3-phosphatidyltransferase
AT1G19050	ARR7	response regulator 7
AT1G19110	AT1G19110	inter-alpha-trypsin inhibitor heavy chain-like protein
AT1G19180	JAZ1	jasmonate-zim-domain protein 1
AT1G19210	AT1G19210	Integrase-type DNA-binding superfamily protein
AT1G19310	AT1G19310	RING/U-box superfamily protein
AT1G19330	AT1G19330	histone deacetylase complex subunit
AT1G19340	AT1G19340	Methyltransferase MT-A70 family protein
AT1G19350	BES1	Brassinosteroid signaling positive regulator (BZR1) family protein
AT1G19380	AT1G19380	sugar, putative (DUF1195)
AT1G19400	AT1G19400	Erythronate-4-phosphate dehydrogenase family protein
AT1G19460	AT1G19460	Galactose oxidase/kelch repeat superfamily protein
AT1G19660	AT1G19660	Wound-responsive family protein
AT1G19770	PUP14	purine permease 14
AT1G19870	iqd32	IQ-domain 32
AT1G19910	AVA-P2	ATPase, F0/V0 complex, subunit C protein
AT1G20010	TUB5	tubulin beta-5 chain
AT1G20030	AT1G20030	Pathogenesis-related thaumatin superfamily protein
AT1G20310	AT1G20310	syringolide-induced protein
AT1G20620	CAT3	catalase 3
AT1G20630	CAT1	catalase 1
AT1G20693	HMGB2	high mobility group B2
AT1G20770	AT1G20770	coiled-coil protein
AT1G20780	SAUL1	senescence-associated E3 ubiquitin ligase 1
AT1G20850	XCP2	xylem cysteine peptidase 2
AT1G21010	AT1G21010	poly polymerase
AT1G21050	AT1G21050	MIZU-KUSSEI-like protein (Protein of unknown function, DUF617)
AT1G21080	AT1G21080	DNAJ heat shock N-terminal domain-containing protein
AT1G21100	IGMT1	O-methyltransferase family protein
AT1G21110	IGMT3	O-methyltransferase family protein
AT1G21120	IGMT2	O-methyltransferase family protein
AT1G21380	AT1G21380	Target of Myb protein 1
AT1G21510	AT1G21510	TPRXL
AT1G21580	AT1G21580	Zinc finger C-x8-C-x5-C-x3-H type family protein
AT1G21670	AT1G21670	DPP6 amino-terminal domain protein
AT1G21835	AT1G21835	Plant thionin family protein
AT1G22280	PAPP2C	phytochrome-associated protein phosphatase type 2C
AT1G22330	AT1G22330	RNA-binding (RRM/RBD/RNP motifs) family protein
AT1G22360	UGT85A2	UDP-glucosyl transferase 85A2
AT1G22370	UGT85A5	UDP-glucosyl transferase 85A5
AT1G22400	UGT85A1	UDP-Glycosyltransferase superfamily protein
AT1G22767
AT1G22770	GI	gigantea protein (GI)
AT1G22810	AT1G22810	Integrase-type DNA-binding superfamily protein
AT1G22830	AT1G22830	Tetratricopeptide repeat (TPR)-like superfamily protein
AT1G23020	FRO3	ferric reduction oxidase 3
AT1G23080	PIN7	Auxin efflux carrier family protein
AT1G23490	ARF1	ADP-ribosylation factor 1
AT1G23710	AT1G23710	hypothetical protein (DUF1645)
AT1G24120	ARL1	ARG1-like 1
AT1G24170	LGT9	Nucleotide-diphospho-sugar transferases superfamily protein
AT1G24640	AT1G24640	transposable_element_gene
AT1G25275	AT1G25275	thionin-like protein
AT1G25400	AT1G25400	transmembrane protein
AT1G25520	AT1G25520	Uncharacterized protein family (UPF0016)
AT1G25550	AT1G25550	myb-like transcription factor family protein
AT1G25560	TEM1	AP2/B3 transcription factor family protein
AT1G26150	PERK10	proline-rich extensin-like receptor kinase 10
AT1G26270	AT1G26270	Phosphatidylinositol 3- and 4-kinase family protein
AT1G26420	AT1G26420	FAD-binding Berberine family protein
AT1G26430	AT1G26430	tRNA-Asn
AT1G26730	AT1G26730	EXS (ERD1/XPR1/SYG1) family protein
AT1G26800	AT1G26800	RING/U-box superfamily protein
AT1G26916
AT1G26920	AT1G26920	zinc finger CCHC domain protein
AT1G27100	AT1G27100	Actin cross-linking protein
AT1G27210	AT1G27210	ARM repeat superfamily protein
AT1G27290	AT1G27290	transmembrane protein
AT1G27370	SPL10	squamosa promoter binding protein-like 10
AT1G27730	STZ	salt tolerance zinc finger
AT1G27920	MAP65-8	microtubule-associated protein 65-8
AT1G27921	AT1G27921	Natural antisense transcript overlaps with AT1G27920
AT1G27980	DPL1	dihydrosphingosine phosphate lyase
AT1G28050	BBX13	B-box type zinc finger protein with CCT domain-containing protein
AT1G28280	AT1G28280	VQ motif-containing protein
AT1G28375	AT1G28375	transmembrane protein
AT1G28480	GRX480	Thioredoxin superfamily protein
AT1G28580	AT1G28580	GDSL-like Lipase/Acylhydrolase superfamily protein
AT1G28670	ARAB-1	GDSL-like Lipase/Acylhydrolase superfamily protein
AT1G29330	ERD2	ER lumen protein retaining receptor family protein
AT1G29395	COR413IM1	COLD REGULATED 314 INNER MEMBRANE 1
AT1G29690	CAD1	MAC/Perforin domain-containing protein
AT1G30016
AT1G30110	NUDX25	nudix hydrolase homolog 25
AT1G30310	AT1G30310	transposable_element_gene
AT1G30330	ARF6	auxin response factor 6
AT1G30360	ERD4	Early-responsive to dehydration stress protein (ERD4)
AT1G30400	ABCC1	multidrug resistance-associated protein 1
AT1G30410	ABCC12	multidrug resistance-associated protein 13
AT1G30500	NF-YA7	nuclear factor Y, subunit A7
AT1G30690	AT1G30690	Sec14p-like phosphatidylinositol transfer family protein
AT1G30720	AT1G30720	FAD-binding Berberine family protein
AT1G30730	AT1G30730	FAD-binding Berberine family protein
AT1G30825	DIS2	Arp2/3 complex, 34 kD subunit p34-Arc
AT1G31040	AT1G31040	PLATZ transcription factor family protein
AT1G31358	MIR404
AT1G32200	ATS1	phospholipid/glycerol acyltransferase family protein
AT1G32230	RCD1	WWE protein-protein interaction domain protein family
AT1G32530	AT1G32530	RING/U-box superfamily protein
AT1G32540	LOL1	lsd one like 1
AT1G32690	AT1G32690	DUF740 family protein
AT1G32700	AT1G32700	PLATZ transcription factor family protein
AT1G32790	CID11	CTC-interacting domain 11
AT1G32920	AT1G32920	hypothetical protein
AT1G33060	NAC014	NAC 014
AT1G33240	GTL1	GT-2-like 1
AT1G33250	AT1G33250	beta-1,3-n-acetylglucosaminyltransferase radical fringe protein, putative (DUF604)
AT1G33450	AT1G33450	transposable_element_gene
AT1G33590	AT1G33590	Leucine-rich repeat (LRR) family protein
AT1G33600	AT1G33600	Leucine-rich repeat (LRR) family protein
AT1G33610	AT1G33610	Leucine-rich repeat (LRR) family protein
AT1G33760	AT1G33760	Integrase-type DNA-binding superfamily protein
AT1G33990	MES14	methyl esterase 14
AT1G34245	EPF2	Putative membrane lipoprotein
AT1G35150	AT1G35150	General transcription factor 2-related zinc finger protein
AT1G35160	GF14 PHI	GF14 protein phi chain
AT1G35460	FBH1	basic helix-loop-helix (bHLH) DNA-binding superfamily protein
AT1G35510	AT1G35510	O-fucosyltransferase family protein
AT1G35580	CINV1	cytosolic invertase 1
AT1G35830	AT1G35830	VQ motif-containing protein
AT1G36050	AT1G36050	Endoplasmic reticulum vesicle transporter protein
AT1G36622	AT1G36622	transmembrane protein
AT1G44170	ALDH3H1	aldehyde dehydrogenase 3H1
AT1G45160	AT1G45160	Protein kinase superfamily protein
AT1G45163	AT1G45163	transmembrane protein
AT1G45165	AT1G45165	Expressed protein
AT1G45688	AT1G45688	transmembrane protein
AT1G45760	AT1G45760	transposable_element_gene
AT1G49160	WNK7	Protein kinase superfamily protein
AT1G49200	AT1G49200	RING/U-box superfamily protein
AT1G49450	AT1G49450	Transducin/WD40 repeat-like superfamily protein
AT1G49500	AT1G49500	transcription initiation factor TFIID subunit 1b-like protein
AT1G49600	RBP47A	RNA-binding protein 47A
AT1G49660	CXE5	carboxyesterase 5
AT1G49730	AT1G49730	Protein kinase superfamily protein
AT1G50000	AT1G50000	methyltransferase
AT1G50010	TUA2	tubulin alpha-2 chain
AT1G50280	AT1G50280	Phototropic-responsive NPH3 family protein
AT1G50290	AT1G50290	hypothetical protein
AT1G50420	SCL3	scarecrow-like 3
AT1G50450	AT1G50450	Saccharopine dehydrogenase
AT1G51070	bHLH115	basic helix-loop-helix (bHLH) DNA-binding superfamily protein
AT1G51130	AT1G51130	Nse4, component of Smc5/6 DNA repair complex
AT1G51170	UCN	Protein kinase superfamily protein
AT1G51680	4CL1	4-coumarate:CoA ligase 1
AT1G51690	B ALPHA	protein phosphatase 2A 55 kDa regulatory subunit B alpha isoform
AT1G51790	AT1G51790	Leucine-rich repeat protein kinase family protein
AT1G51805	AT1G51805	Leucine-rich repeat protein kinase family protein
AT1G51820	AT1G51820	Leucine-rich repeat protein kinase family protein
AT1G51823	AT1G51823	hypothetical protein
AT1G51850	AT1G51850	Leucine-rich repeat protein kinase family protein
AT1G51860	AT1G51860	Leucine-rich repeat protein kinase family protein
AT1G52343	AT1G52343	transmembrane protein
AT1G52347	AT1G52347
AT1G52780	AT1G52780	PII, uridylyltransferase (DUF2921)
AT1G52890	NAC019	NAC domain containing protein 19
AT1G53180	AT1G53180	hypothetical protein
AT1G53510	MPK18	mitogen-activated protein kinase 18
AT1G53580	GLY3	glyoxalase II 3
AT1G53840	PME1	pectin methylesterase 1
AT1G54100	ALDH7B4	aldehyde dehydrogenase 7B4
AT1G54110	AT1G54110	Membrane fusion protein Use1
AT1G54120	AT1G54120	hypothetical protein
AT1G54217	AT1G54217	Ribosomal protein L18ae family
AT1G54420	AT1G54420	hypothetical protein
AT1G54740	AT1G54740	FANTASTIC four-like protein (DUF3049)
AT1G55340	AT1G55340	hypothetical protein (DUF1639)
AT1G55350	DEK1	calpain-type cysteine protease family
AT1G55450	AT1G55450	S-adenosyl-L-methionine-dependent methyltransferases superfamily protein
AT1G55460	AT1G55460	DNA/RNA-binding protein Kin17, conserved region
AT1G55520	TBP2	TATA binding protein 2
AT1G55615
AT1G55670	PSAG	photosystem I subunit G
AT1G55810	UKL3	uridine kinase-like 3
AT1G56140	AT1G56140	Leucine-rich repeat transmembrane protein kinase
AT1G56145	AT1G56145	Leucine-rich repeat transmembrane protein kinase
AT1G56630	AT1G56630	alpha/beta-Hydrolases superfamily protein
AT1G57680	Cand1	plasminogen activator inhibitor
AT1G57990	PUP18	purine permease 18
AT1G58100	TCP8	TCP family transcription factor
AT1G58110	AT1G58110	Basic-leucine zipper (bZIP) transcription factor family protein
AT1G58180	BCA6	beta carbonic anhydrase 6
AT1G58190	RLP9	receptor like protein 9
AT1G58220	AT1G58220	Homeodomain-like superfamily protein
AT1G58270	ZW9	TRAF-like family protein
AT1G58440	XF1	FAD/NAD(P)-binding oxidoreductase family protein
AT1G59910	AT1G59910	Actin-binding FH2 (formin homology 2) family protein
AT1G59940	ARR3	response regulator 3
AT1G60190	PUB19	ARM repeat superfamily protein
AT1G60940	SNRK2.10	SNF1-related protein kinase 2.10
AT1G60960	IRT3	iron regulated transporter 3
AT1G61380	SD1-29	S-domain-1 29
AT1G61640	AT1G61640	Protein kinase superfamily protein
AT1G61740	AT1G61740	Sulfite exporter TauE/SafE family protein
AT1G61890	AT1G61890	MATE efflux family protein
AT1G62300	WRKY6	WRKY family transcription factor
AT1G62520	AT1G62520	sulfated surface-like glycoprotein
AT1G62580	NOGC1	flavin containing monooxygenase FMO GS-OX-like protein
AT1G62810	CuAO1	Copper amine oxidase family protein
AT1G62870	AT1G62870	hypothetical protein
AT1G63010	AT1G63010	Major Facilitator Superfamily with SPX (SYG1/Pho81/XPR1) domain-containing protein
AT1G63690	SPPL2	SIGNAL PEPTIDE PEPTIDASE-LIKE 2
AT1G63720	AT1G63720	hydroxyproline-rich glycoprotein family protein
AT1G64140	AT1G64140	WRKY transcription factor
AT1G64142
AT1G64170	CHX16	cation/H exchanger 16
AT1G64390	GH9C2	glycosyl hydrolase 9C2
AT1G64710	AT1G64710	GroES-like zinc-binding alcohol dehydrogenase family protein
AT1G65010	AT1G65010	WEB family protein (DUF827)
AT1G65390	PP2-A5	phloem protein 2 A5
AT1G65590	HEXO3	beta-hexosaminidase 3
AT1G65720	AT1G65720	transmembrane protein
AT1G65830	AT1G65830	tRNA-Ser
AT1G65930	cICDH	cytosolic NADP -dependent isocitrate dehydrogenase
AT1G66150	TMK1	transmembrane kinase 1
AT1G66160	CMPG1	CYS, MET, PRO, and GLY protein 1
AT1G66190	AT1G66190	hypothetical protein
AT1G66230	MYB20	myb domain protein 20
AT1G66580	SAG24	senescence associated gene 24
AT1G66600	ABO3	ABA overly sensitive mutant 3
AT1G66725	MIR163
AT1G66880	AT1G66880	Protein kinase superfamily protein
AT1G66900	AT1G66900	alpha/beta-Hydrolases superfamily protein
AT1G66940	AT1G66940	kinase-like protein
AT1G67195	MIR414
AT1G67460	AT1G67460	Minichromosome maintenance (MCM2/3/5) family protein
AT1G67470	AT1G67470	Protein kinase superfamily protein
AT1G67480	AT1G67480	Galactose oxidase/kelch repeat superfamily protein
AT1G67800	AT1G67800	Copine (Calcium-dependent phospholipid-binding protein) family
AT1G67810	SUFE2	sulfur E2
AT1G67900	AT1G67900	Phototropic-responsive NPH3 family protein
AT1G67910	AT1G67910	hypothetical protein
AT1G68020	ATTPS6	UDP-Glycosyltransferase / trehalose-phosphatase family protein
AT1G68360	AT1G68360	C2H2 and C2HC zinc fingers superfamily protein
AT1G68440	AT1G68440	transmembrane protein
AT1G68520	BBX14	B-box type zinc finger protein with CCT domain-containing protein
AT1G68560	XYL1	alpha-xylosidase 1
AT1G68620	AT1G68620	alpha/beta-Hydrolases superfamily protein
AT1G68670	AT1G68670	myb-like transcription factor family protein
AT1G68680	AT1G68680	SH3/FCH domain protein
AT1G68830	STN7	Serine/Threonine kinase domain protein
AT1G68840	RAV2	related to ABI3/VP1 2
AT1G68872	AT1G68872
AT1G69030	AT1G69030	BSD domain-containing protein
AT1G69130	AT1G69130	tRNA-Ile
AT1G69252	AT1G69252
AT1G69270	RPK1	receptor-like protein kinase 1
AT1G69310	WRKY57	WRKY DNA-binding protein 57
AT1G69410	ELF5A-3	eukaryotic elongation factor 5A-3
AT1G69530	EXPA1	expansin A1
AT1G69570	AT1G69570	Dof-type zinc finger DNA-binding family protein
AT1G69750	COX19-2	cytochrome c oxidase 19-2
AT1G69850	NRT1:2	nitrate transporter 1:2
AT1G69910	AT1G69910	Protein kinase superfamily protein
AT1G70090	LGT8	glucosyl transferase family 8
AT1G70140	FH8	formin 8
AT1G70200	AT1G70200	RNA-binding (RRM/RBD/RNP motifs) family protein
AT1G70300	KUP6	K uptake permease 6
AT1G70310	SPDS2	spermidine synthase 2
AT1G70370	PG2	polygalacturonase 2
AT1G70420	AT1G70420	DNA ligase-like protein, putative (DUF1645)
AT1G70520	CRK2	cysteine-rich RLK (RECEPTOR-like protein kinase) 2
AT1G70530	CRK3	cysteine-rich RLK (RECEPTOR-like protein kinase) 3
AT1G70700	TIFY7	TIFY domain/Divergent CCT motif family protein
AT1G70740	AT1G70740	Protein kinase superfamily protein
AT1G70790	AT1G70790	Calcium-dependent lipid-binding (CaLB domain) family protein
AT1G70940	PIN3	Auxin efflux carrier family protein
AT1G70944	AT1G70944	transmembrane protein
AT1G71030	MYBL2	MYB-like 2
AT1G71080	AT1G71080	RNA polymerase II transcription elongation factor
AT1G71100	RSW10	Ribose 5-phosphate isomerase, type A protein
AT1G71520	AT1G71520	Integrase-type DNA-binding superfamily protein
AT1G71695	AT1G71695	Peroxidase superfamily protein
AT1G71828	AT1G71828	Natural antisense transcript overlaps with AT1G71830
AT1G71830	SERK1	somatic embryogenesis receptor-like kinase 1
AT1G72130	AT1G72130	Major facilitator superfamily protein
AT1G72140	AT1G72140	Major facilitator superfamily protein
AT1G72210	AT1G72210	basic helix-loop-helix (bHLH) DNA-binding superfamily protein
AT1G72250	AT1G72250	Di-glucose binding protein with Kinesin motor domain-containing protein
AT1G72440	EDA25	CCAAT-binding factor
AT1G72450	JAZ6	jasmonate-zim-domain protein 6
AT1G72600	AT1G72600	hydroxyproline-rich glycoprotein family protein
AT1G72610	GER1	germin-like protein 1
AT1G72820	AT1G72820	Mitochondrial substrate carrier family protein
AT1G73080	PEPR1	PEP1 receptor 1
AT1G73390	AT1G73390	Endosomal targeting BRO1-like domain-containing protein
AT1G73480	AT1G73480	alpha/beta-Hydrolases superfamily protein
AT1G73540	NUDT21	nudix hydrolase homolog 21
AT1G73670	MPK15	MAP kinase 15
AT1G73680	ALPHA DOX2	alpha dioxygenase
AT1G73760	AT1G73760	RING/U-box superfamily protein
AT1G73830	BEE3	BR enhanced expression 3
AT1G74448
AT1G74450	AT1G74450	BPS1-like protein (DUF793)
AT1G74790	AT1G74790	catalytics
AT1G74890	ARR15	response regulator 15
AT1G74900	OTP43	Pentatricopeptide repeat (PPR) superfamily protein
AT1G74930	ORA47	Integrase-type DNA-binding superfamily protein
AT1G75010	ARC3	GTP binding protein
AT1G75020	LPAT4	lysophosphatidyl acyltransferase 4
AT1G75180	AT1G75180	Erythronate-4-phosphate dehydrogenase family protein
AT1G75190	AT1G75190	hypothetical protein
AT1G75220	ERDL6	Major facilitator superfamily protein
AT1G75230	AT1G75230	DNA glycosylase superfamily protein
AT1G75450	CKX5	cytokinin oxidase 5
AT1G75480	AT1G75480	pseudogene of gamma-glutamyl hydrolase 1
AT1G75490	AT1G75490	Integrase-type DNA-binding superfamily protein
AT1G75530	AT1G75530	Forkhead-associated (FHA) domain-containing protein
AT1G75710	AT1G75710	C2H2-like zinc finger protein
AT1G75800	AT1G75800	Pathogenesis-related thaumatin superfamily protein
AT1G75810	AT1G75810	transmembrane protein
AT1G75820	CLV1	Leucine-rich receptor-like protein kinase family protein
AT1G76080	CDSP32	chloroplastic drought-induced stress protein of 32 kD
AT1G76090	SMT3	sterol methyltransferase 3
AT1G76100	PETE1	plastocyanin 1
AT1G76160	sks5	SKU5 similar 5
AT1G76170	AT1G76170	2-thiocytidine tRNA biosynthesis protein, TtcA
AT1G76250	AT1G76250	transmembrane protein
AT1G76490	HMG1	hydroxy methylglutaryl CoA reductase 1
AT1G76600	AT1G76600	poly polymerase
AT1G76890	GT2	Duplicated homeodomain-like superfamily protein
AT1G76900	TLP1	tubby like protein 1
AT1G76970	AT1G76970	Target of Myb protein 1
AT1G76990	ACR3	ACT domain repeat 3
AT1G77140	VPS45	vacuolar protein sorting 45
AT1G77280	AT1G77280	kinase with adenine nucleotide alpha hydrolases-like domain-containing protein
AT1G77450	NAC032	NAC domain containing protein 32
AT1G77480	AT1G77480	Eukaryotic aspartyl protease family protein
AT1G77490	TAPX	thylakoidal ascorbate peroxidase
AT1G77500	AT1G77500	DUF630 family protein, putative (DUF630 and DUF632)
AT1G77750	AT1G77750	Ribosomal protein S13/S18 family
AT1G77760	NIA1	nitrate reductase 1
AT1G78040	AT1G78040	Pollen Ole e 1 allergen and extensin family protein
AT1G78070	AT1G78070	Transducin/WD40 repeat-like superfamily protein
AT1G78100	AUF1	F-box family protein
AT1G78230	AT1G78230	Outer arm dynein light chain 1 protein
AT1G78310	AT1G78310	VQ motif-containing protein
AT1G78380	GSTU19	glutathione S-transferase TAU 19
AT1G78410	AT1G78410	VQ motif-containing protein
AT1G78420	AT1G78420	RING/U-box superfamily protein
AT1G78590	NADK3	NAD(H) kinase 3
AT1G78600	LZF1	light-regulated zinc finger protein 1
AT1G78610	MSL6	mechanosensitive channel of small conductance-like 6
AT1G78620	AT1G78620	integral membrane protein (Protein of unknown function DUF92, transmembrane)
AT1G78680	GGH2	gamma-glutamyl hydrolase 2
AT1G78700	BEH4	BES1/BZR1 homolog 4
AT1G78815	LSH7	LIGHT-DEPENDENT SHORT HYPOCOTYLS-like protein (DUF640)
AT1G78820	AT1G78820	D-mannose binding lectin protein with Apple-like carbohydrate-binding domain-containing protein
AT1G78830	AT1G78830	Curculin-like (mannose-binding) lectin family protein
AT1G78840	AT1G78840	F-box/RNI-like/FBD-like domains-containing protein
AT1G78850	AT1G78850	D-mannose binding lectin protein with Apple-like carbohydrate-binding domain-containing protein
AT1G78865	AT1G78865
AT1G78870	UBC35	ubiquitin-conjugating enzyme 35
AT1G79060	AT1G79060	TPRXL
AT1G79120	AT1G79120	Ubiquitin carboxyl-terminal hydrolase family protein
AT1G79380	RGLG4	Ca(2)-dependent phospholipid-binding protein (Copine) family
AT1G79420	AT1G79420	C-type mannose receptor (DUF620)
AT1G79450	ALIS5	ALA-interacting subunit 5
AT1G79460	GA2	Terpenoid cyclases/Protein prenyltransferases superfamily protein
AT1G79520	AT1G79520	Cation efflux family protein
AT1G79529	AT1G79529	Natural antisense transcript overlaps with AT1G79530
AT1G79530	GAPCP-1	glyceraldehyde-3-phosphate dehydrogenase of plastid 1
AT1G79570	AT1G79570	kinase superfamily with octicosapeptide/Phox/Bem1p domain-containing protein
AT1G79750	NADP-ME4	NADP-malic enzyme 4
AT1G79760	DTA4	downstream target of AGL15-4
AT1G80280	AT1G80280	alpha/beta-Hydrolases superfamily protein
AT1G80290	AT1G80290	Nucleotide-diphospho-sugar transferases superfamily protein
AT1G80420	ATXRCC1	BRCT domain-containing DNA repair protein
AT1G80460	NHO1	Actin-like ATPase superfamily protein
AT1G80490	TPR1	TOPLESS-related 1
AT1G80530	AT1G80530	Major facilitator superfamily protein
AT1G80630	AT1G80630	RNI-like superfamily protein
AT1G80640	AT1G80640	Protein kinase superfamily protein
AT1G80820	CCR2	cinnamoyl coa reductase
AT1G80840	WRKY40	WRKY DNA-binding protein 40
AT1G80910	AT1G80910	vacuolar fusion CCZ1-like protein (DUF1712)
AT2G01140	PDE345	Aldolase superfamily protein
AT2G01150	RHA2B	RING-H2 finger protein 2B
AT2G01420	PIN4	Auxin efflux carrier family protein
AT2G01422	AT2G01422
AT2G01670	NUDT17	nudix hydrolase homolog 17
AT2G01810	AT2G01810	RING/FYVE/PHD zinc finger superfamily protein
AT2G01830	WOL	CHASE domain containing histidine kinase protein
AT2G01860	EMB975	Tetratricopeptide repeat (TPR)-like superfamily protein
AT2G01905	CYCJ18	cyclin J18
AT2G01910	ATMAP65-6	Microtubule associated protein (MAP65/ASE1) family protein
AT2G01930	BPC1	basic pentacysteine1
AT2G01940	SGR5	C2H2-like zinc finger protein
AT2G02080	IDD4	indeterminate(ID)-domain 4
AT2G02220	PSKR1	phytosulfokin receptor 1
AT2G02400	AT2G02400	NAD(P)-binding Rossmann-fold superfamily protein
AT2G02410	AT2G02410	yacP-like NYN domain protein
AT2G02450	LOV1	NAC domain containing protein 35
AT2G02800	APK2B	protein kinase 2B
AT2G02970	AT2G02970	GDA1/CD39 nucleoside phosphatase family protein
AT2G03240	AT2G03240	EXS (ERD1/XPR1/SYG1) family protein
AT2G04510	AT2G04510	pseudogene of ribonuclease H
AT2G04880	ZAP1	zinc-dependent activator protein-1
AT2G05760	AT2G05760	Xanthine/uracil permease family protein
AT2G05940	RIPK	Protein kinase superfamily protein
AT2G07050	CAS1	cycloartenol synthase 1
AT2G13790	SERK4	somatic embryogenesis receptor-like kinase 4
AT2G14210	AGL44	AGAMOUS-like 44
AT2G14890	AGP9	arabinogalactan protein 9
AT2G15480	UGT73B5	UDP-glucosyl transferase 73B5
AT2G15960	AT2G15960	stress-induced protein
AT2G16250	AT2G16250	Leucine-rich repeat protein kinase family protein
AT2G16280	KCS9	3-ketoacyl-CoA synthase 9
AT2G16700	ADF5	actin depolymerizing factor 5
AT2G16900	AT2G16900	phospholipase-like protein (PEARLI 4) family protein
AT2G17120	LYM2	lysm domain GPI-anchored protein 2 precursor
AT2G17450	RHA3A	RING-H2 finger A3A
AT2G17500	AT2G17500	Auxin efflux carrier family protein
AT2G17550	TRM26	RB1-inducible coiled-coil protein
AT2G17710	AT2G17710	Big1
AT2G17820	HK1	histidine kinase 1
AT2G17950	WUS	Homeodomain-like superfamily protein
AT2G18040	PIN1AT	peptidylprolyl cis/trans isomerase, NIMA-interacting 1
AT2G18090	AT2G18090	PHD finger family protein / SWIB complex BAF60b domain-containing protein / GYF domain-containing protein
AT2G18350	HB24	homeobox protein 24
AT2G18440	GUT15
AT2G18690	AT2G18690	transmembrane protein
AT2G18700	TPS11	trehalose phosphatase/synthase 11
AT2G18730	DGK3	diacylglycerol kinase 3
AT2G18790	PHYB	phytochrome B
AT2G18860	AT2G18860	Syntaxin/t-SNARE family protein
AT2G18960	HA1	H[ ]-ATPase 1
AT2G18969	AT2G18969	transcription factor/transcription regulator
AT2G19180	AT2G19180	hypothetical protein
AT2G19810	OZF1	CCCH-type zinc finger family protein
AT2G20310	RIN13	RPM1 interacting protein 13
AT2G20580	RPN1A	26S proteasome regulatory subunit S2 1A
AT2G20670	AT2G20670	sugar phosphate exchanger, putative (DUF506)
AT2G20835	AT2G20835	hypothetical protein
AT2G20940	AT2G20940	transmembrane protein, putative (DUF1279)
AT2G20950	AT2G20950	phospholipase-like protein (PEARLI 4) family protein
AT2G20960	pEARLI4	phospholipase-like protein (PEARLI 4) family protein
AT2G21520	AT2G21520	Sec14p-like phosphatidylinositol transfer family protein
AT2G21620	RD2	Adenine nucleotide alpha hydrolases-like superfamily protein
AT2G21780	AT2G21780	hypothetical protein
AT2G22080	AT2G22080	transmembrane protein
AT2G22125	CSI1	binding protein
AT2G22430	HB6	homeobox protein 6
AT2G22760	AT2G22760	basic helix-loop-helix (bHLH) DNA-binding superfamily protein
AT2G22770	NAI1	basic helix-loop-helix (bHLH) DNA-binding superfamily protein
AT2G22790	AT2G22790	hypothetical protein
AT2G22850	bZIP6	basic leucine-zipper 6
AT2G22990	SNG1	sinapoylglucose 1
AT2G23118	AT2G23118	hypothetical protein
AT2G23170	GH3.3	Auxin-responsive GH3 family protein
AT2G23171
AT2G23290	MYB70	myb domain protein 70
AT2G23310	ATRER1C1	Rer1 family protein
AT2G23320	WRKY15	WRKY DNA-binding protein 15
AT2G23430	ICK1	Cyclin-dependent kinase inhibitor family protein
AT2G23450	AT2G23450	Protein kinase superfamily protein
AT2G23460	XLG1	extra-large G-protein 1
AT2G23600	ACL	acetone-cyanohydrin lyase
AT2G23690	AT2G23690	HTH-type transcriptional regulator
AT2G23755	AT2G23755	transmembrane family 220 helix protein
AT2G23760	BLH4	BEL1-like homeodomain 4
AT2G23770	LYK4	protein kinase family protein / peptidoglycan-binding LysM domain-containing protein
AT2G24100	ASG1	ATP-dependent DNA helicase
AT2G24550	AT2G24550	major centromere autoantigen B-like protein
AT2G24570	WRKY17	WRKY DNA-binding protein 17
AT2G24765	ARF3	ADP-ribosylation factor 3
AT2G24780	AT2G24780	hypothetical protein
AT2G24790	COL3	CONSTANS-like 3
AT2G25200	AT2G25200	hypothetical protein (DUF868)
AT2G25460	AT2G25460	EEIG1/EHBP1 protein amino-terminal domain protein
AT2G25482	AT2G25482	prolamin-like protein (DUF784)
AT2G25490	EBF1	EIN3-binding F box protein 1
AT2G25900	ATCTH	Zinc finger C-x8-C-x5-C-x3-H type family protein
AT2G26530	AR781	AR781, pheromone receptor-like protein (DUF1645)
AT2G26560	PLA2A	phospholipase A 2A
AT2G26650	KT1	K transporter 1
AT2G26710	BAS1	Cytochrome P450 superfamily protein
AT2G26730	AT2G26730	Leucine-rich repeat protein kinase family protein
AT2G27490	ATCOAE	dephospho-CoA kinase family
AT2G27500	AT2G27500	Glycosyl hydrolase superfamily protein
AT2G27820	PD1	prephenate dehydratase 1
AT2G27830	AT2G27830	hypothetical protein
AT2G28053	AT2G28053	transposable_element_gene
AT2G28510	AT2G28510	Dof-type zinc finger DNA-binding family protein
AT2G28950	EXPA6	expansin A6
AT2G29080	ftsh3	FTSH protease 3
AT2G29090	CYP707A2	cytochrome P450, family 707, subfamily A, polypeptide 2
AT2G29490	GSTU1	glutathione S-transferase TAU 1
AT2G29500	AT2G29500	HSP20-like chaperones superfamily protein
AT2G29660	AT2G29660	zinc finger (C2H2 type) family protein
AT2G29670	AT2G29670	Tetratricopeptide repeat (TPR)-like superfamily protein
AT2G29760	OTP81	Tetratricopeptide repeat (TPR)-like superfamily protein
AT2G29970	AT2G29970	Double Clp-N motif-containing P-loop nucleoside triphosphate hydrolases superfamily protein
AT2G29980	FAD3	fatty acid desaturase 3
AT2G29995	AT2G29995	PSY3-like protein
AT2G30020	AT2G30020	Protein phosphatase 2C family protein
AT2G30032
AT2G30040	MAPKKK14	mitogen-activated protein kinase kinase kinase 14
AT2G30220	AT2G30220	GDSL-like Lipase/Acylhydrolase family protein
AT2G30250	WRKY25	WRKY DNA-binding protein 25
AT2G30360	SIP4	SOS3-interacting protein 4
AT2G30362	AT2G30362	Natural antisense transcript overlaps with AT2G30360
AT2G30440	TPP	thylakoid processing peptide
AT2G30490	C4H	cinnamate-4-hydroxylase
AT2G30500	NET4B	Kinase interacting (KIP1-like) family protein
AT2G30520	RPT2	Phototropic-responsive NPH3 family protein
AT2G30600	AT2G30600	BTB/POZ domain-containing protein
AT2G30870	GSTF10	glutathione S-transferase PHI 10
AT2G30990	AT2G30990	arginine N-methyltransferase, putative (DUF688)
AT2G31090	AT2G31090	transmembrane protein
AT2G31130	AT2G31130	hypothetical protein
AT2G31218
AT2G31220	AT2G31220	basic helix-loop-helix (bHLH) DNA-binding superfamily protein
AT2G31230	ERF15	ethylene-responsive element binding factor 15
AT2G31570	GPX2	glutathione peroxidase 2
AT2G31730	AT2G31730	basic helix-loop-helix (bHLH) DNA-binding superfamily protein
AT2G31800	AT2G31800	Integrin-linked protein kinase family
AT2G31810	AT2G31810	ACT domain-containing small subunit of acetolactate synthase protein
AT2G32150	AT2G32150	Haloacid dehalogenase-like hydrolase (HAD) superfamily protein
AT2G32240	AT2G32240	early endosome antigen
AT2G32250	FRS2	FAR1-related sequence 2
AT2G32510	MAPKKK17	mitogen-activated protein kinase kinase kinase 17
AT2G32550	AT2G32550	Cell differentiation, Rcd1-like protein
AT2G32560	AT2G32560	F-box family protein
AT2G32580	AT2G32580	transmembrane protein, putative (DUF1068)
AT2G32960	PFA-DSP2	Phosphotyrosine protein phosphatases superfamily protein
AT2G32970	AT2G32970	G1/S-specific cyclin-E protein
AT2G33150	PKT3	peroxisomal 3-ketoacyl-CoA thiolase 3
AT2G33170	AT2G33170	Leucine-rich repeat receptor-like protein kinase family protein
AT2G33180	AT2G33180	hypothetical protein
AT2G33480	NAC041	NAC domain containing protein 41
AT2G34070	TBL37	TRICHOME BIREFRINGENCE-LIKE 37
AT2G34160	AT2G34160	Alba DNA/RNA-binding protein
AT2G34500	CYP710A1	cytochrome P450, family 710, subfamily A, polypeptide 1
AT2G34510	AT2G34510	choice-of-anchor C domain protein, putative (Protein of unknown function, DUF642)
AT2G34610	AT2G34610	cotton fiber protein
AT2G34710	PHB	Homeobox-leucine zipper family protein / lipid-binding START domain-containing protein
AT2G34720	NF-YA4	nuclear factor Y, subunit A4
AT2G35000	ATL9	RING/U-box superfamily protein
AT2G35010	TO1	thioredoxin O1
AT2G35720	OWL1	DNAJ heat shock N-terminal domain-containing protein
AT2G35840	AT2G35840	Sucrose-6F-phosphate phosphohydrolase family protein
AT2G35880	AT2G35880	TPX2 (targeting protein for Xklp2) protein family
AT2G35930	PUB23	plant U-box 23
AT2G35940	BLH1	BEL1-like homeodomain 1
AT2G36053
AT2G36080	ABS2	AP2/B3-like transcriptional factor family protein
AT2G36220	AT2G36220	hypothetical protein
AT2G36320	AT2G36320	A20/AN1-like zinc finger family protein
AT2G36350	AT2G36350	Protein kinase superfamily protein
AT2G36400	GRF3	growth-regulating factor 3
AT2G36530	LOS2	Enolase
AT2G36571
AT2G36580	AT2G36580	Pyruvate kinase family protein
AT2G36590	ProT3	proline transporter 3
AT2G36600	AT2G36600	tRNA-Arg
AT2G36690	AT2G36690	2-oxoglutarate (2OG) and Fe(II)-dependent oxygenase superfamily protein
AT2G36770	AT2G36770	UDP-Glycosyltransferase superfamily protein
AT2G36880	MAT3	methionine adenosyltransferase 3
AT2G36881
AT2G37430	ZAT11	C2H2 and C2HC zinc fingers superfamily protein
AT2G37440	AT2G37440	DNAse I-like superfamily protein
AT2G37570	SLT1	HSP20-like chaperones superfamily protein
AT2G37678	FHY1	far-red elongated hypocotyl 1
AT2G38000	AT2G38000	chaperone protein dnaJ-like protein
AT2G38025	AT2G38025	Cysteine proteinases superfamily protein
AT2G38040	CAC3	acetyl Co-enzyme a carboxylase carboxyltransferase alpha subunit
AT2G38180	AT2G38180	SGNH hydrolase-type esterase superfamily protein
AT2G38310	PYL4	PYR1-like 4
AT2G38810	HTA8	histone H2A 8
AT2G38820	AT2G38820	DNA-directed RNA polymerase subunit beta-beta protein, putative (DUF506)
AT2G39200	MLO12	Seven transmembrane MLO family protein
AT2G39360	AT2G39360	Protein kinase superfamily protein
AT2G39420	AT2G39420	alpha/beta-Hydrolases superfamily protein
AT2G39450	MTP11	Cation efflux family protein
AT2G39460	RPL23AA	ribosomal protein L23AA
AT2G39480	ABCB6	P-glycoprotein 6
AT2G39518	AT2G39518	Uncharacterized protein family (UPF0497)
AT2G39520	AT2G39520	hypothetical protein
AT2G39660	BIK1	botrytis-induced kinase1
AT2G39700	EXPA4	expansin A4
AT2G39710	AT2G39710	Eukaryotic aspartyl protease family protein
AT2G39865	AT2G39865	transmembrane protein
AT2G39870	AT2G39870	hypothetical protein
AT2G39930	ISA1	isoamylase 1
AT2G39950	AT2G39950	flocculation protein
AT2G39990	EIF2	eukaryotic translation initiation factor 2
AT2G40000	HSPRO2	ortholog of sugar beet HS1 PRO-1 2
AT2G40080	ELF4	EARLY FLOWERING-like protein (DUF1313)
AT2G40081
AT2G40090	ATH9	ABC2 homolog 9
AT2G40113	AT2G40113	Pollen Ole e 1 allergen and extensin family protein
AT2G40230	AT2G40230	HXXXD-type acyl-transferase family protein
AT2G40270	AT2G40270	Protein kinase family protein
AT2G40540	KT2	potassium transporter 2
AT2G40670	RR16	response regulator 16
AT2G40800	AT2G40800	import inner membrane translocase subunit
AT2G40970	MYBC1	Homeodomain-like superfamily protein
AT2G41010	CAMBP25	calmodulin (CAM)-binding protein of 25 kDa
AT2G41100	TCH3	Calcium-binding EF hand family protein
AT2G41170	AT2G41170	F-box family protein
AT2G41180	SIB2	VQ motif-containing protein
AT2G41380	AT2G41380	S-adenosyl-L-methionine-dependent methyltransferases superfamily protein
AT2G41430	ERD15	dehydration-induced protein (ERD15)
AT2G41550	AT2G41550	Rho termination factor
AT2G41560	ACA4	autoinhibited Ca(2 )-ATPase, isoform 4
AT2G41640	AT2G41640	Glycosyltransferase family 61 protein
AT2G41660	MIZ1	MIZU-KUSSEI-like protein (Protein of unknown function, DUF617)
AT2G41870	AT2G41870	Remorin family protein
AT2G41940	ZFP8	zinc finger protein 8
AT2G41990	AT2G41990	late embryogenesis abundant protein
AT2G42280	FBH4	basic helix-loop-helix (bHLH) DNA-binding superfamily protein
AT2G42350	AT2G42350	RING/U-box superfamily protein
AT2G42380	BZIP34	Basic-leucine zipper (bZIP) transcription factor family protein
AT2G42760	AT2G42760	DUF1685 family protein
AT2G42870	PAR1	phy rapidly regulated 1
AT2G42880	MPK20	MAP kinase 20
AT2G42955	AT2G42955	F-box/LRR protein
AT2G43010	PIF4	phytochrome interacting factor 4
AT2G43140	AT2G43140	basic helix-loop-helix (bHLH) DNA-binding superfamily protein
AT2G43320	AT2G43320	S-adenosyl-L-methionine-dependent methyltransferases superfamily protein
AT2G43330	INT1	inositol transporter 1
AT2G43340	AT2G43340	hypothetical protein (DUF1685)
AT2G43500	AT2G43500	Plant regulator RWP-RK family protein
AT2G43535	AT2G43535	Scorpion toxin-like knottin superfamily protein
AT2G43540	AT2G43540	transmembrane protein
AT2G43680	IQD14	IQ-domain 14
AT2G43910	HOL1	HARMLESS TO OZONE LAYER 1
AT2G44010	AT2G44010	hypothetical protein
AT2G44080	ARL	ARGOS-like protein
AT2G44200	AT2G44200	pre-mRNA splicing factor domain-containing protein
AT2G44490	PEN2	Glycosyl hydrolase superfamily protein
AT2G44660	AT2G44660	ALG6, ALG8 glycosyltransferase family
AT2G44810	DAD1	alpha/beta-Hydrolases superfamily protein
AT2G44920	AT2G44920	Tetratricopeptide repeat (TPR)-like superfamily protein
AT2G45160	HAM1	GRAS family transcription factor
AT2G45161
AT2G45180	AT2G45180	Bifunctional inhibitor/lipid-transfer protein/seed storage 2S albumin superfamily protein
AT2G45310	GAE4	UDP-D-glucuronate 4-epimerase 4
AT2G45590	AT2G45590	Protein kinase superfamily protein
AT2G45680	TCP9	TCP family transcription factor
AT2G45685	AT2G45685	Natural antisense transcript overlaps with AT2G45680
AT2G45830	DTA2	downstream target of AGL15 2
AT2G45850	AT2G45850	AT hook motif DNA-binding family protein
AT2G45970	CYP86A8	cytochrome P450, family 86, subfamily A, polypeptide 8
AT2G46070	MPK12	mitogen-activated protein kinase 12
AT2G46220	AT2G46220	DUF2358 family protein (DUF2358)
AT2G46225	ABIL1	ABI-1-like 1
AT2G46270	GBF3	G-box binding factor 3
AT2G46330	AGP16	arabinogalactan protein 16
AT2G46340	SPA1	SPA (suppressor of phyA-105) protein family
AT2G46360	AT2G46360	hypothetical protein
AT2G46440	CNGC11	cyclic nucleotide-gated channels
AT2G46450	CNGC12	cyclic nucleotide-gated channel 12
AT2G46520	AT2G46520	cellular apoptosis susceptibility protein, putative / importin-alpha re-exporter
AT2G46580	AT2G46580	Pyridoxamine 5'-phosphate oxidase family protein
AT2G46590	DAG2	Dof-type zinc finger DNA-binding family protein
AT2G46660	CYP78A6	cytochrome P450, family 78, subfamily A, polypeptide 6
AT2G46662
AT2G46787
AT2G46790	PRR9	pseudo-response regulator 9
AT2G46810	AT2G46810	basic helix-loop-helix (bHLH) DNA-binding superfamily protein
AT2G46820	PSI-P	photosystem I P subunit
AT2G46830	CCA1	circadian clock associated 1
AT2G46970	PIL1	phytochrome interacting factor 3-like 1
AT2G47000	ABCB4	ATP binding cassette subfamily B4
AT2G47070	SPL1	squamosa promoter binding protein-like 1
AT2G47190	MYB2	myb domain protein 2
AT2G47490	NDT1	NAD transporter 1
AT2G48000	AT2G48000	Pentatricopeptide repeat (PPR) superfamily protein
AT2G48010	RKF3	receptor-like kinase in in flowers 3
AT2G48030	AT2G48030	DNAse I-like superfamily protein
AT3G01300	AT3G01300	Protein kinase superfamily protein
AT3G01470	HB-1	homeobox 1
AT3G01472
AT3G01640	GLCAK	glucuronokinase G
AT3G01820	AT3G01820	P-loop containing nucleoside triphosphate hydrolases superfamily protein
AT3G01830	AT3G01830	Calcium-binding EF-hand family protein
AT3G01970	WRKY45	WRKY DNA-binding protein 45
AT3G01980	AT3G01980	NAD(P)-binding Rossmann-fold superfamily protein
AT3G01990	ACR6	ACT domain repeat 6
AT3G02040	SRG3	senescence-related gene 3
AT3G02140	TMAC2	AFP2 (ABI five-binding protein 2) family protein
AT3G02150	PTF1	plastid transcription factor 1
AT3G02180	SP1L3	SPIRAL1-like3
AT3G02468
AT3G02550	LBD41	LOB domain-containing protein 41
AT3G02570	MEE31	Mannose-6-phosphate isomerase, type I
AT3G02580	STE1	sterol 1
AT3G02800	PFA-DSP3	Tyrosine phosphatase family protein
AT3G02880	AT3G02880	Leucine-rich repeat protein kinase family protein
AT3G02885	GASA5	GAST1 protein homolog 5
AT3G02890	AT3G02890	RING/FYVE/PHD zinc finger superfamily protein
AT3G03620	AT3G03620	MATE efflux family protein
AT3G03626
AT3G03870	AT3G03870	transmembrane protein
AT3G03990	AT3G03990	alpha/beta-Hydrolases superfamily protein
AT3G04000	AT3G04000	NAD(P)-binding Rossmann-fold superfamily protein
AT3G04120	GAPC1	glyceraldehyde-3-phosphate dehydrogenase C subunit 1
AT3G04130	AT3G04130	Tetratricopeptide repeat (TPR)-like superfamily protein
AT3G04420	NAC048	NAC domain containing protein 48
AT3G04620	DAN1	Alba DNA/RNA-binding protein
AT3G04670	WRKY39	WRKY DNA-binding protein 39
AT3G04732
AT3G04855	AT3G04855	hypothetical protein
AT3G05220	AT3G05220	Heavy metal transport/detoxification superfamily protein
AT3G05270	AT3G05270	filament-like protein (DUF869)
AT3G05490	RALFL22	ralf-like 22
AT3G05640	AT3G05640	Protein phosphatase 2C family protein
AT3G05770	AT3G05770	hypothetical protein
AT3G05840	ATSK12	Protein kinase superfamily protein
AT3G05890	RCI2B	Low temperature and salt responsive protein family
AT3G05910	AT3G05910	Pectinacetylesterase family protein
AT3G06080	TBL10	trichome birefringence-like protein (DUF828)
AT3G06330	AT3G06330	RING/U-box superfamily protein
AT3G06500	A/N-InvC	Plant neutral invertase family protein
AT3G06510	SFR2	Glycosyl hydrolase superfamily protein
AT3G06650	ACLB-1	ATP-citrate lyase B-1
AT3G06670	AT3G06670	binding protein
AT3G06760	AT3G06760	Drought-responsive family protein
AT3G06780	AT3G06780	glycine-rich protein
AT3G06870	AT3G06870	proline-rich family protein
AT3G06880	AT3G06880	Transducin/WD40 repeat-like superfamily protein
AT3G07280
AT3G07320	AT3G07320	O-Glycosyl hydrolases family 17 protein
AT3G07330	CSLC6	Cellulose-synthase-like C6
AT3G07340	AT3G07340	basic helix-loop-helix (bHLH) DNA-binding superfamily protein
AT3G07350	AT3G07350	sulfate/thiosulfate import ATP-binding protein, putative (DUF506)
AT3G07360	PUB9	plant U-box 9
AT3G07390	AIR12	auxin-induced in root cultures-like protein
AT3G07650	COL9	CONSTANS-like 9
AT3G08760	ATSIK	Protein kinase superfamily protein
AT3G08762
AT3G09390	MT2A	metallothionein 2A
AT3G09980	AT3G09980	ankyrin repeat 30A-like protein (DUF662)
AT3G10020	AT3G10020	plant/protein
AT3G10040	AT3G10040	sequence-specific DNA binding transcription factor
AT3G10500	NAC053	NAC domain containing protein 53
AT3G10720	AT3G10720	Plant invertase/pectin methylesterase inhibitor superfamily
AT3G10930	AT3G10930	hypothetical protein
AT3G11280	AT3G11280	Duplicated homeodomain-like superfamily protein
AT3G11340	UGT76B1	UDP-Glycosyltransferase superfamily protein
AT3G11410	PP2CA	protein phosphatase 2CA
AT3G11700	FLA18	FASCICLIN-like arabinogalactan protein 18 precursor
AT3G11720	AT3G11720	Polyketide cyclase/dehydrase and lipid transport superfamily protein
AT3G11760	AT3G11760	structural maintenance of chromosomes flexible hinge domain protein
AT3G11900	ANT1	aromatic and neutral transporter 1
AT3G12020	AT3G12020	P-loop containing nucleoside triphosphate hydrolases superfamily protein
AT3G12120	FAD2	fatty acid desaturase 2
AT3G12280	RBR1	retinoblastoma-related 1
AT3G12290	AT3G12290	Amino acid dehydrogenase family protein
AT3G12300	BUG22	cilia/flagella-associated protein
AT3G12320	AT3G12320	hypothetical protein
AT3G12590	AT3G12590	hypothetical protein
AT3G12600	NUDT16	nudix hydrolase homolog 16
AT3G12700	NANA	Eukaryotic aspartyl protease family protein
AT3G12920	BRG3	SBP (S-ribonuclease binding protein) family protein
AT3G12965	AT3G12965
AT3G13310	AT3G13310	Chaperone DnaJ-domain superfamily protein
AT3G13450	DIN4	Transketolase family protein
AT3G13480	AT3G13480	nuclear polyadenylated RNA-binding protein
AT3G13640	ABCE1	RNAse l inhibitor protein 1
AT3G13650	AT3G13650	Disease resistance-responsive (dirigent-like protein) family protein
AT3G13800	AT3G13800	Metallo-hydrolase/oxidoreductase superfamily protein
AT3G13950	AT3G13950	ankyrin
AT3G14020	NF-YA6	nuclear factor Y, subunit A6
AT3G14067	AT3G14067	Subtilase family protein
AT3G14310	PME3	pectin methylesterase 3
AT3G14370	WAG2	Protein kinase superfamily protein
AT3G14440	NCED3	nine-cis-epoxycarotenoid dioxygenase 3
AT3G14620	CYP72A8	cytochrome P450, family 72, subfamily A, polypeptide 8
AT3G14650	CYP72A11	cytochrome P450, family 72, subfamily A, polypeptide 11
AT3G14760	AT3G14760	transmembrane protein
AT3G14850	TBL41	TRICHOME BIREFRINGENCE-LIKE 41
AT3G15115	AT3G15115	serine/arginine repetitive matrix protein
AT3G15350	AT3G15350	Core-2/I-branching beta-1,6-N-acetylglucosaminyltransferase family protein
AT3G15351	AT3G15351	P53/DNA damage-regulated protein
AT3G15356	AT3G15356	Legume lectin family protein
AT3G15500	NAC3	NAC domain containing protein 3
AT3G15520	AT3G15520	Cyclophilin-like peptidyl-prolyl cis-trans isomerase family protein
AT3G15530	AT3G15530	S-adenosyl-L-methionine-dependent methyltransferases superfamily protein
AT3G15540	IAA19	indole-3-acetic acid inducible 19
AT3G15578	AT3G15578	hypothetical protein
AT3G15630	AT3G15630	plant/protein
AT3G15720	AT3G15720	Pectin lyase-like superfamily protein
AT3G15730	PLDALPHA1	phospholipase D alpha 1
AT3G15770	AT3G15770	hypothetical protein
AT3G15810	AT3G15810	LURP-one-like protein (DUF567)
AT3G15840	PIFI	post-illumination chlorophyll fluorescence increase
AT3G15850	FAD5	fatty acid desaturase 5
AT3G16140	PSAH-1	photosystem I subunit H-1
AT3G16240	DELTA-TIP	delta tonoplast integral protein
AT3G16380	PAB6	poly(A) binding protein 6
AT3G16460	JAL34	Mannose-binding lectin superfamily protein
AT3G16520	UGT88A1	UDP-glucosyl transferase 88A1
AT3G16570	RALF23	rapid alkalinization factor 23
AT3G16620	TOC120	translocon outer complex protein 120
AT3G16780	AT3G16780	Ribosomal protein L19e family protein
AT3G16830	TPR2	TOPLESS-related 2
AT3G17120	AT3G17120	transmembrane protein
AT3G17185	TAS3
AT3G17330	ECT6	evolutionarily conserved C-terminal region 6
AT3G17390	MTO3	S-adenosylmethionine synthetase family protein
AT3G17400	AT3G17400	F-box family protein
AT3G17800	AT3G17800	alanine-tRNA ligase, putative (DUF760)
AT3G17810	PYD1	pyrimidine 1
AT3G17860	JAZ3	jasmonate-zim-domain protein 3
AT3G17998
AT3G18060	AT3G18060	transducin family protein / WD-40 repeat family protein
AT3G18080	BGLU44	B-S glucosidase 44
AT3G18485	ILR2	iaa-leucine resistant 2
AT3G18710	PUB29	plant U-box 29
AT3G18779
AT3G18780	ACT2	actin 2
AT3G18930	AT3G18930	RING/U-box superfamily protein
AT3G18970	MEF20	mitochondrial editing factor 20
AT3G18980	ETP1	EIN2 targeting protein1
AT3G19000	AT3G19000	2-oxoglutarate (2OG) and Fe(II)-dependent oxygenase superfamily protein
AT3G19002	AT3G19002	Natural antisense transcript overlaps with AT3G19000
AT3G19010	AT3G19010	2-oxoglutarate (2OG) and Fe(II)-dependent oxygenase superfamily protein
AT3G19030	AT3G19030	transcription initiation factor TFIID subunit 1b-like protein
AT3G19150	KRP6	KIP-related protein 6
AT3G19380	PUB25	plant U-box 25
AT3G19450	ATCAD4	GroES-like zinc-binding alcohol dehydrogenase family protein
AT3G19540	AT3G19540	glutamyl-tRNA (Gln) amidotransferase subunit A (DUF620)
AT3G19590	BUB3.1	Transducin/WD40 repeat-like superfamily protein
AT3G19850	AT3G19850	Phototropic-responsive NPH3 family protein
AT3G19930	STP4	sugar transporter 4
AT3G19970	AT3G19970	alpha/beta-Hydrolases superfamily protein
AT3G19980	FYPP3	flower-specific, phytochrome-associated protein phosphatase 3
AT3G20290	EHD1	EPS15 homology domain 1
AT3G20300	AT3G20300	extracellular ligand-gated ion channel protein (DUF3537)
AT3G20310	ERF7	ethylene response factor 7
AT3G20340	AT3G20340	protein expression protein
AT3G20390	AT3G20390	endoribonuclease L-PSP family protein
AT3G20510	AT3G20510	Transmembrane proteins 14C
AT3G20640	AT3G20640	basic helix-loop-helix (bHLH) DNA-binding superfamily protein
AT3G20820	AT3G20820	Leucine-rich repeat (LRR) family protein
AT3G21320	AT3G21320	EARLY FLOWERING protein
AT3G21690	AT3G21690	MATE efflux family protein
AT3G21700	SGP2	Ras-related small GTP-binding family protein
AT3G21800	UGT71B8	UDP-glucosyl transferase 71B8
AT3G21805	AT3G21805
AT3G22190	IQD5	IQ-domain 5
AT3G22200	POP2	Pyridoxal phosphate (PLP)-dependent transferases superfamily protein
AT3G22380	TIC	time for coffee
AT3G22550	AT3G22550	NAD(P)H-quinone oxidoreductase subunit, putative (DUF581)
AT3G23030	IAA2	indole-3-acetic acid inducible 2
AT3G23040
AT3G23050	IAA7	indole-3-acetic acid 7
AT3G23150	ETR2	Signal transduction histidine kinase, hybrid-type, ethylene sensor
AT3G23171
AT3G23220	ESE1	Integrase-type DNA-binding superfamily protein
AT3G23250	MYB15	myb domain protein 15
AT3G23820	GAE6	UDP-D-glucuronate 4-epimerase 6
AT3G24050	GATA1	GATA transcription factor 1
AT3G24180	AT3G24180	Beta-glucosidase, GBA2 type family protein
AT3G24503	ALDH2C4	aldehyde dehydrogenase 2C4
AT3G24840	AT3G24840	Sec14p-like phosphatidylinositol transfer family protein
AT3G25070	RIN4	RPM1 interacting protein 4
AT3G25597	AT3G25597	transmembrane protein
AT3G25655	IDL1	inflorescence deficient in abscission (IDA)-like 1
AT3G25730	EDF3	ethylene response DNA binding factor 3
AT3G25760	AOC1	allene oxide cyclase 1
AT3G25770	AOC2	allene oxide cyclase 2
AT3G25870	AT3G25870	hypothetical protein
AT3G26210	CYP71B23	cytochrome P450, family 71, subfamily B, polypeptide 23
AT3G26290	CYP71B26	cytochrome P450, family 71, subfamily B, polypeptide 26
AT3G26440	AT3G26440	transmembrane protein, putative (DUF707)
AT3G26510	AT3G26510	Octicosapeptide/Phox/Bem1p family protein
AT3G26511
AT3G26730	AT3G26730	RING/U-box superfamily protein
AT3G26810	AFB2	auxin signaling F-box 2
AT3G26910	AT3G26910	hydroxyproline-rich glycoprotein family protein
AT3G27050	AT3G27050	plant/protein
AT3G27060	TSO2	Ferritin/ribonucleotide reductase-like family protein
AT3G27090	AT3G27090	DCD (Development and Cell Death) domain protein
AT3G27170	CLC-B	chloride channel B
AT3G27210	AT3G27210	hypothetical protein
AT3G27350	AT3G27350	transcriptional regulator ATRX-like protein
AT3G27570	AT3G27570	Sucrase/ferredoxin-like family protein
AT3G27770	AT3G27770	plant/protein
AT3G27960	KLCR2	Tetratricopeptide repeat (TPR)-like superfamily protein
AT3G28040	AT3G28040	Leucine-rich receptor-like protein kinase family protein
AT3G28430	AT3G28430	CLEC16A-like protein
AT3G28690	AT3G28690	Protein kinase superfamily protein
AT3G28910	MYB30	myb domain protein 30
AT3G29250	SDR4	NAD(P)-binding Rossmann-fold superfamily protein
AT3G29575	AFP3	ABI five binding protein 3
AT3G30775	ERD5	Methylenetetrahydrofolate reductase family protein
AT3G43431
AT3G44260	CAF1a	Polynucleotidyl transferase, ribonuclease H-like superfamily protein
AT3G44310	NIT1	nitrilase 1
AT3G44735	PSK3	PHYTOSULFOKINE 3 PRECURSOR
AT3G45260	AT3G45260	C2H2-like zinc finger protein
AT3G45650	NAXT1	nitrate excretion transporter1
AT3G45775	AT3G45775	transposable_element_gene
AT3G45780	PHOT1	phototropin 1
AT3G46280	AT3G46280	kinase-like protein
AT3G46540	AT3G46540	ENTH/VHS family protein
AT3G46550	SOS5	Fasciclin-like arabinogalactan family protein
AT3G46560	TIM9	Tim10/DDP family zinc finger protein
AT3G46600	AT3G46600	GRAS family transcription factor
AT3G46620	RDUF1	zinc finger (C3HC4-type RING finger) family protein
AT3G46630	AT3G46630	DCL protein (DUF3223)
AT3G46640	PCL1	Homeodomain-like superfamily protein
AT3G46700	AT3G46700	UDP-Glycosyltransferase superfamily protein
AT3G46830	RABA2c	RAB GTPase homolog A2C
AT3G46850	AT3G46850	Subtilase family protein
AT3G47470	LHCA4	light-harvesting chlorophyll-protein complex I subunit A4
AT3G47543
AT3G47550	AT3G47550	RING/FYVE/PHD zinc finger superfamily protein
AT3G47560	AT3G47560	alpha/beta-Hydrolases superfamily protein
AT3G47570	AT3G47570	Leucine-rich repeat protein kinase family protein
AT3G47610	AT3G47610	transcription regulator/ zinc ion binding protein
AT3G47640	PYE	basic helix-loop-helix (bHLH) DNA-binding superfamily protein
AT3G47780	ABCA7	ABC2 homolog 6
AT3G47820	PUB39	PLANT U-BOX 39
AT3G47830	AT3G47830	DNA glycosylase superfamily protein
AT3G48000	ALDH2B4	aldehyde dehydrogenase 2B4
AT3G48050	SUO	protein SUO
AT3G48100	RR5	response regulator 5
AT3G48140	AT3G48140	B12D protein
AT3G48360	BT2	BTB and TAZ domain protein 2
AT3G48520	CYP94B3	cytochrome P450, family 94, subfamily B, polypeptide 3
AT3G48690	CXE12	alpha/beta-Hydrolases superfamily protein
AT3G48780	SPT1	serine palmitoyltransferase 1
AT3G49220	AT3G49220	Plant invertase/pectin methylesterase inhibitor superfamily
AT3G49260	iqd21	IQ-domain 21
AT3G49570	LSU3	response to low sulfur 3
AT3G49680	BCAT3	branched-chain aminotransferase 3
AT3G49790	AT3G49790	Carbohydrate-binding protein
AT3G49796	AT3G49796	hypothetical protein
AT3G49870	ARLA1C	ADP-ribosylation factor-like A1C
AT3G49940	LBD38	LOB domain-containing protein 38
AT3G50060	MYB77	myb domain protein 77
AT3G50070	CYCD3;3	CYCLIN D3;3
AT3G50260	CEJ1	cooperatively regulated by ethylene and jasmonate 1
AT3G50270	AT3G50270	HXXXD-type acyl-transferase family protein
AT3G50340	AT3G50340	hypothetical protein
AT3G50560	AT3G50560	NAD(P)-binding Rossmann-fold superfamily protein
AT3G50660	DWF4	Cytochrome P450 superfamily protein
AT3G50690	AT3G50690	Leucine-rich repeat (LRR) family protein
AT3G50750	BEH1	BES1/BZR1 homolog 1
AT3G50830	COR413-PM2	cold-regulated 413-plasma membrane 2
AT3G50870	MNP	GATA type zinc finger transcription factor family protein
AT3G51550	FER	Malectin/receptor-like protein kinase family protein
AT3G51660	AT3G51660	Tautomerase/MIF superfamily protein
AT3G51940	AT3G51940	oxidoreductase/transition metal ion-binding protein
AT3G51950	AT3G51950	Zinc finger (CCCH-type) family protein / RNA recognition motif (RRM)-containing protein
AT3G52060	AT3G52060	core-2/I-branching beta-1,6-N-acetylglucosaminyltransferase family protein
AT3G52070	AT3G52070	RNA/RNP complex-1-interacting phosphatase
AT3G52180	SEX4	dual specificity protein phosphatase (DsPTP1) family protein
AT3G52190	PHF1	phosphate transporter traffic facilitator1
AT3G52330	AT3G52330	F-box associated ubiquitination effector family protein
AT3G52340	SPP2	sucrose-6F-phosphate phosphohydrolase 2
AT3G52430	PAD4	alpha/beta-Hydrolases superfamily protein
AT3G52480	AT3G52480	transmembrane protein
AT3G52700	AT3G52700	hypothetical protein
AT3G53170	AT3G53170	LOW protein: PPR containing protein
AT3G53180	NodGS	nodulin/glutamine synthase-like protein
AT3G53380	AT3G53380	Concanavalin A-like lectin protein kinase family protein
AT3G53620	PPa4	pyrophosphorylase 4
AT3G53810	AT3G53810	Concanavalin A-like lectin protein kinase family protein
AT3G53980	AT3G53980	Bifunctional inhibitor/lipid-transfer protein/seed storage 2S albumin superfamily protein
AT3G53990	AT3G53990	Adenine nucleotide alpha hydrolases-like superfamily protein
AT3G54500	AT3G54500	agglutinin-like protein
AT3G54680	AT3G54680	proteophosphoglycan-like protein
AT3G54804
AT3G54920	PMR6	Pectin lyase-like superfamily protein
AT3G55290	AT3G55290	NAD(P)-binding Rossmann-fold superfamily protein
AT3G55430	AT3G55430	O-Glycosyl hydrolases family 17 protein
AT3G55980	SZF1	salt-inducible zinc finger 1
AT3G56275	AT3G56275	pseudogene of expressed protein
AT3G56410	AT3G56410	hypothetical protein (DUF3133)
AT3G56710	SIB1	sigma factor binding protein 1
AT3G56800	CAM3	calmodulin 3
AT3G56810	AT3G56810	hypothetical protein
AT3G56880	AT3G56880	VQ motif-containing protein
AT3G57020	AT3G57020	Calcium-dependent phosphotriesterase superfamily protein
AT3G57040	ARR9	response regulator 9
AT3G57060	AT3G57060	binding protein
AT3G57062	AT3G57062	transmembrane protein
AT3G57330	ACA11	autoinhibited Ca2 -ATPase 11
AT3G57410	VLN3	villin 3
AT3G57800	AT3G57800	basic helix-loop-helix (bHLH) DNA-binding superfamily protein
AT3G57810	AT3G57810	Cysteine proteinases superfamily protein
AT3G57870	SCE1	sumo conjugation enzyme 1
AT3G57880	AT3G57880	Calcium-dependent lipid-binding (CaLB domain) plant phosphoribosyltransferase family protein
AT3G57930	AT3G57930	rho GTPase-activating gacO-like protein
AT3G57940	AT3G57940	GNAT acetyltransferase (DUF699)
AT3G58080
AT3G58120	BZIP61	Basic-leucine zipper (bZIP) transcription factor family protein
AT3G58620	TTL4	tetratricopetide-repeat thioredoxin-like 4
AT3G58850	PAR2	phy rapidly regulated 2
AT3G59052
AT3G59060	PIL6	phytochrome interacting factor 3-like 6
AT3G59340	AT3G59340	solute carrier family 35 protein (DUF914)
AT3G59350	AT3G59350	Protein kinase superfamily protein
AT3G59765	AT3G59765
AT3G59900	ARGOS	auxin-regulated gene involved in organ size
AT3G59940	AT3G59940	Galactose oxidase/kelch repeat superfamily protein
AT3G60030	SPL12	squamosa promoter-binding protein-like 12
AT3G60120	BGLU27	beta glucosidase 27
AT3G60130	BGLU16	beta glucosidase 16
AT3G60170	AT3G60170	transposable_element_gene
AT3G60200	AT3G60200	hypothetical protein
AT3G60260	AT3G60260	ELMO/CED-12 family protein
AT3G60286	AT3G60286	hypothetical protein
AT3G60318
AT3G60320	AT3G60320	bZIP domain class transcription factor (DUF630 and DUF632)
AT3G60380	AT3G60380	cotton fiber protein
AT3G60390	HAT3	homeobox-leucine zipper protein 3
AT3G60400	SHOT1	Mitochondrial transcription termination factor family protein
AT3G60520	AT3G60520	zinc ion-binding protein
AT3G60550	CYCP3;2	cyclin p3;2
AT3G60690	AT3G60690	SAUR-like auxin-responsive protein family
AT3G61060	PP2-A13	phloem protein 2-A13
AT3G61140	FUS6	COP9 signalosome complex subunit 1
AT3G61150	HDG1	homeodomain GLABROUS 1
AT3G61250	MYB17	myb domain protein 17
AT3G61260	AT3G61260	Remorin family protein
AT3G61310	AT3G61310	AT hook motif DNA-binding family protein
AT3G61320	AT3G61320	Bestrophin-like protein
AT3G61420	AT3G61420	BSD domain (BTF2-like transcription factors, Synapse-associated proteins and DOS2-like proteins)
AT3G61430	PIP1A	plasma membrane intrinsic protein 1A
AT3G61460	BRH1	brassinosteroid-responsive RING-H2
AT3G61470	LHCA2	photosystem I light harvesting complex protein
AT3G61580	SLD1	Fatty acid/sphingolipid desaturase
AT3G61630	CRF6	cytokinin response factor 6
AT3G61750	AT3G61750	Cytochrome b561/ferric reductase transmembrane with DOMON related domain-containing protein
AT3G61755	AT3G61755	tRNA-Ala
AT3G61960	AT3G61960	Protein kinase superfamily protein
AT3G62000	AT3G62000	S-adenosyl-L-methionine-dependent methyltransferases superfamily protein
AT3G62090	PIL2	phytochrome interacting factor 3-like 2
AT3G62150	ABCB21	P-glycoprotein 21
AT3G62390	TBL6	TRICHOME BIREFRINGENCE-LIKE 6
AT3G62400	AT3G62400	cytochrome C oxidase subunit
AT3G62420	BZIP53	basic region/leucine zipper motif 53
AT3G62640	AT3G62640	DUF3511 domain protein (DUF3511)
AT3G62650	AT3G62650	hypothetical protein
AT3G62710	AT3G62710	Glycosyl hydrolase family protein
AT3G62720	XT1	xylosyltransferase 1
AT3G62980	TIR1	F-box/RNI-like superfamily protein
AT3G63010	GID1B	alpha/beta-Hydrolases superfamily protein
AT3G63180	TKL	TIC-like protein
AT3G63190	RRF	ribosome recycling factor, chloroplast precursor
AT3G63200	PLP9	PATATIN-like protein 9
AT3G63440	CKX6	cytokinin oxidase/dehydrogenase 6
AT3G63445	AT3G63445	Natural antisense transcript overlaps with AT3G63440
AT3G63450	AT3G63450	RNA-binding (RRM/RBD/RNP motifs) family protein
AT3G63500	TTA2	fibronectin type III domain protein (DUF1423)
AT3G63510	AT3G63510	FMN-linked oxidoreductases superfamily protein
AT3G66652	AT3G66652	fip1 motif-containing protein
AT4G00140	EDA34	Calcium-binding EF-hand family protein
AT4G00200	AT4G00200	AT hook motif DNA-binding family protein
AT4G00360	CYP86A2	cytochrome P450, family 86, subfamily A, polypeptide 2
AT4G00490	BAM2	beta-amylase 2
AT4G00720	SK32	shaggy-like protein kinase 32
AT4G00730	ANL2	Homeobox-leucine zipper family protein / lipid-binding START domain-containing protein
AT4G00905	AT4G00905	NC domain-containing protein-like protein
AT4G01026	PYL7	PYR1-like 7
AT4G01090	AT4G01090	hypothetical protein (DUF3133)
AT4G01120	GBF2	G-box binding factor 2
AT4G01130	AT4G01130	GDSL-like Lipase/Acylhydrolase superfamily protein
AT4G01245	AT4G01245	hypothetical protein
AT4G01250	WRKY22	WRKY family transcription factor
AT4G01328
AT4G01330	AT4G01330	Protein kinase superfamily protein
AT4G01400	AT4G01400	oligomeric golgi complex subunit-like protein
AT4G01410	AT4G01410	Late embryogenesis abundant (LEA) hydroxyproline-rich glycoprotein family
AT4G01720	WRKY47	WRKY family transcription factor
AT4G01870	AT4G01870	tolB protein-like protein
AT4G01940	NFU1	NFU domain protein 1
AT4G02540	AT4G02540	Cysteine/Histidine-rich C1 domain family protein
AT4G02800	AT4G02800	GRIP/coiled-coil protein
AT4G02940	AT4G02940	oxidoreductase, 2OG-Fe(II) oxygenase family protein
AT4G03113	AT4G03113	transmembrane protein
AT4G03115	AT4G03115	Mitochondrial substrate carrier family protein
AT4G03400	DFL2	Auxin-responsive GH3 family protein
AT4G03550	GSL05	glucan synthase-like 5
AT4G03560	TPC1	two-pore channel 1
AT4G03600	AT4G03600	pyrroline-5-carboxylate reductase
AT4G03610	AT4G03610	Metallo-hydrolase/oxidoreductase superfamily protein
AT4G04210	PUX4	plant UBX domain containing protein 4
AT4G04220	RLP46	receptor like protein 46
AT4G04450	WRKY42	WRKY family transcription factor
AT4G04955	ALN	allantoinase
AT4G04970	GSL1	glucan synthase-like 1
AT4G05010	FBS3	F-box family protein
AT4G05020	NDB2	NAD(P)H dehydrogenase B2
AT4G05100	MYB74	myb domain protein 74
AT4G05150	AT4G05150	Octicosapeptide/Phox/Bem1p family protein
AT4G05320	UBQ10	polyubiquitin 10
AT4G08240	AT4G08240	histone-lysine N-methyltransferase
AT4G08250	AT4G08250	GRAS family transcription factor
AT4G08850	AT4G08850	Leucine-rich repeat receptor-like protein kinase family protein
AT4G08930	APRL6	APR-like 6
AT4G08949
AT4G10380	NIP5;1	NOD26-like intrinsic protein 5;1
AT4G10820	AT4G10820	F-box family protein
AT4G11330	MPK5	MAP kinase 5
AT4G11355	AT4G11355	tRNA-Ala
AT4G11360	RHA1B	RING-H2 finger A1B
AT4G12110	SMO1-1	sterol-4alpha-methyl oxidase 1-1
AT4G12115	AT4G12115	tRNA-Lys
AT4G12220	AT4G12220	hypothetical protein
AT4G12230	AT4G12230	alpha/beta-Hydrolases superfamily protein
AT4G12980	AT4G12980	Auxin-responsive family protein
AT4G13350	NIG	NSP (nuclear shuttle protein)-interacting GTPase
AT4G13395	RTFL12	ROTUNDIFOLIA like 12
AT4G13505	AT4G13505	Natural antisense transcript overlaps with AT4G13510
AT4G14030	SBP1	selenium-binding protein 1
AT4G14040	SBP2	selenium-binding protein 2
AT4G14230	AT4G14230	CBS domain protein with a domain protein (DUF21)
AT4G14490	AT4G14490	SMAD/FHA domain-containing protein
AT4G14560	IAA1	indole-3-acetic acid inducible
AT4G14746	AT4G14746	neurogenic locus notch-like protein
AT4G15210	BAM5	beta-amylase 5
AT4G15230	ABCG30	pleiotropic drug resistance 2
AT4G15233	ABCG42	ABC-2 and Plant PDR ABC-type transporter family protein
AT4G15250	BBX9	B-box type zinc finger protein with CCT domain-containing protein
AT4G15550	IAGLU	indole-3-acetate beta-D-glucosyltransferase
AT4G15590	AT4G15590	transposable_element_gene
AT4G15610	AT4G15610	Uncharacterized protein family (UPF0497)
AT4G16370	OPT3	oligopeptide transporter
AT4G16380	AT4G16380	Heavy metal transport/detoxification superfamily protein
AT4G16500	AT4G16500	Cystatin/monellin superfamily protein
AT4G16510	AT4G16510	YbaK/aminoacyl-tRNA synthetase-associated domain-containing protein
AT4G16860	RPP4	Disease resistance protein (TIR-NBS-LRR class) family
AT4G16880	AT4G16880	Leucine-rich repeat (LRR) family protein
AT4G17230	SCL13	SCARECROW-like 13
AT4G17245	AT4G17245	RING/U-box superfamily protein
AT4G17453
AT4G17490	ERF6	ethylene responsive element binding factor 6
AT4G17500	ERF-1	ethylene responsive element binding factor 1
AT4G17615	CBL1	calcineurin B-like protein 1
AT4G17670	AT4G17670	senescence-associated family protein (DUF581)
AT4G18010	IP5PII	myo-inositol polyphosphate 5-phosphatase 2
AT4G18020	APRR2	CheY-like two-component responsive regulator family protein
AT4G18030	AT4G18030	S-adenosyl-L-methionine-dependent methyltransferases superfamily protein
AT4G18170	WRKY28	WRKY DNA-binding protein 28
AT4G18197	PUP7	purine permease 7
AT4G18205	AT4G18205	Nucleotide-sugar transporter family protein
AT4G18630	AT4G18630	hypothetical protein (DUF688)
AT4G18700	CIPK12	CBL-interacting protein kinase 12
AT4G18710	BIN2	Protein kinase superfamily protein
AT4G18800	RABA1d	RAB GTPase homolog A1D
AT4G18890	BEH3	BES1/BZR1 homolog 3
AT4G18900	AT4G18900	Transducin/WD40 repeat-like superfamily protein
AT4G19020	CMT2	chromomethylase 2
AT4G19112
AT4G19120	ERD3	S-adenosyl-L-methionine-dependent methyltransferases superfamily protein
AT4G19230	CYP707A1	cytochrome P450, family 707, subfamily A, polypeptide 1
AT4G19420	AT4G19420	Pectinacetylesterase family protein
AT4G19700	RING	SBP (S-ribonuclease binding protein) family protein
AT4G19990	FRS1	FAR1-related sequence 1
AT4G20006
AT4G20010	PTAC9	plastid transcriptionally active 9
AT4G20250	AT4G20250	hypothetical protein
AT4G20260	PCAP1	plasma-membrane associated cation-binding protein 1
AT4G20830	AT4G20830	FAD-binding Berberine family protein
AT4G20860	AT4G20860	FAD-binding Berberine family protein
AT4G21120	AAT1	amino acid transporter 1
AT4G21390	B120	S-locus lectin protein kinase family protein
AT4G21750	ATML1	Homeobox-leucine zipper family protein / lipid-binding START domain-containing protein
AT4G21760	BGLU47	beta-glucosidase 47
AT4G21790	TOM1	tobamovirus multiplication 1
AT4G22530	AT4G22530	S-adenosyl-L-methionine-dependent methyltransferases superfamily protein
AT4G22540	ORP2A	OSBP(oxysterol binding protein)-related protein 2A
AT4G22590	TPPG	Haloacid dehalogenase-like hydrolase (HAD) superfamily protein
AT4G22620	AT4G22620	SAUR-like auxin-responsive protein family
AT4G22690	CYP706A1	cytochrome P450, family 706, subfamily A, polypeptide 1
AT4G22770	AT4G22770	AT hook motif DNA-binding family protein
AT4G22780	ACR7	ACT domain repeat 7
AT4G23060	IQD22	IQ-domain 22
AT4G23100	GSH1	glutamate-cysteine ligase
AT4G23103
AT4G23190	CRK11	cysteine-rich RLK (RECEPTOR-like protein kinase) 11
AT4G23250	EMB1290	cysteine-rich receptor-like protein kinase 17
AT4G23260	CRK18	cysteine-rich RLK (RECEPTOR-like protein kinase) 18
AT4G23270	CRK19	cysteine-rich RLK (RECEPTOR-like protein kinase) 19
AT4G23460	AT4G23460	Adaptin family protein
AT4G23470	AT4G23470	PLAC8 family protein
AT4G23620	AT4G23620	Ribosomal protein L25/Gln-tRNA synthetase, anti-codon-binding domain-containing protein
AT4G23630	BTI1	VIRB2-interacting protein 1
AT4G23750	CRF2	cytokinin response factor 2
AT4G24020	NLP7	NIN like protein 7
AT4G24150	GRF8	growth-regulating factor 8
AT4G24160	AT4G24160	alpha/beta-Hydrolases superfamily protein
AT4G24240	WRKY7	WRKY DNA-binding protein 7
AT4G24960	HVA22D	HVA22 homologue D
AT4G24972	TPD1	tapetum determinant 1
AT4G25030	AT4G25030	Serine/Threonine-kinase
AT4G25050	ACP4	acyl carrier protein 4
AT4G25070	AT4G25070	caldesmon-like protein
AT4G25080	CHLM	magnesium-protoporphyrin IX methyltransferase
AT4G25090	AT4G25090	Riboflavin synthase-like superfamily protein
AT4G25260	AT4G25260	Plant invertase/pectin methylesterase inhibitor superfamily protein
AT4G25350	SHB1	EXS (ERD1/XPR1/SYG1) family protein
AT4G25380	SAP10	stress-associated protein 10
AT4G25390	AT4G25390	Protein kinase superfamily protein
AT4G25470	CBF2	C-repeat/DRE binding factor 2
AT4G25480	DREB1A	dehydration response element B1A
AT4G25490	CBF1	C-repeat/DRE binding factor 1
AT4G25500	RS40	arginine/serine-rich splicing factor 35
AT4G25620	AT4G25620	hydroxyproline-rich glycoprotein family protein
AT4G26000	PEP	RNA-binding KH domain-containing protein
AT4G26050	PIRL8	plant intracellular ras group-related LRR 8
AT4G26090	RPS2	NB-ARC domain-containing disease resistance protein
AT4G26690	SHV3	PLC-like phosphodiesterase family protein
AT4G26940	AT4G26940	Galactosyltransferase family protein
AT4G26950	AT4G26950	senescence regulator (Protein of unknown function, DUF584)
AT4G27260	WES1	Auxin-responsive GH3 family protein
AT4G27300	AT4G27300	S-locus lectin protein kinase family protein
AT4G27310	BBX28	B-box type zinc finger family protein
AT4G27450	AT4G27450	aluminum induced protein with YGL and LRDR motifs
AT4G27510	AT4G27510	2-isopropylmalate synthase
AT4G27520	ENODL2	early nodulin-like protein 2
AT4G27657	AT4G27657	hypothetical protein
AT4G27870	AT4G27870	Vacuolar iron transporter (VIT) family protein
AT4G27940	MTM1	manganese tracking factor for mitochondrial SOD2
AT4G27950	CRF4	cytokinin response factor 4
AT4G27970	SLAH2	SLAC1 homologue 2
AT4G28180	AT4G28180	hypothetical protein
AT4G28181
AT4G28240	AT4G28240	Wound-responsive family protein
AT4G28250	EXPB3	expansin B3
AT4G28630	ABCB23	ABC transporter of the mitochondrion 1
AT4G28640	IAA11	indole-3-acetic acid inducible 11
AT4G28703	AT4G28703	RmlC-like cupins superfamily protein
AT4G28730	GrxC5	Glutaredoxin family protein
AT4G29090	AT4G29090	Ribonuclease H-like superfamily protein
AT4G29190	OZF2	Zinc finger C-x8-C-x5-C-x3-H type family protein
AT4G29310	AT4G29310	DUF1005 family protein (DUF1005)
AT4G29330	DER1	DERLIN-1
AT4G29700	AT4G29700	Alkaline-phosphatase-like family protein
AT4G29735	AT4G29735	transmembrane protein
AT4G29780	AT4G29780	nuclease
AT4G29840	MTO2	Pyridoxal-5'-phosphate-dependent enzyme family protein
AT4G30067	LCR63	low-molecular-weight cysteine-rich 63
AT4G30180	AT4G30180	hypothetical protein
AT4G30430	TET9	tetraspanin9
AT4G30490	AT4G30490	AFG1-like ATPase family protein
AT4G30500	AT4G30500	transmembrane protein (DUF788)
AT4G30780	AT4G30780	ATP-dependent DNA helicase
AT4G30850	HHP2	heptahelical transmembrane protein2
AT4G31450	AT4G31450	RING/U-box superfamily protein
AT4G31550	WRKY11	WRKY DNA-binding protein 11
AT4G32020	AT4G32020	serine/arginine repetitive matrix-like protein
AT4G32060	AT4G32060	calcium-binding EF hand family protein
AT4G32150	VAMP711	vesicle-associated membrane protein 711
AT4G32160	AT4G32160	Phox (PX) domain-containing protein
AT4G32300	SD2-5	S-domain-2 5
AT4G32350	AT4G32350	Regulator of Vps4 activity in the MVB pathway protein
AT4G32410	CESA1	cellulose synthase 1
AT4G32480	AT4G32480	sugar phosphate exchanger, putative (DUF506)
AT4G33050	EDA39	calmodulin-binding family protein
AT4G33080	AT4G33080	AGC (cAMP-dependent, cGMP-dependent and protein kinase C) kinase family protein
AT4G33240	FAB1A	1-phosphatidylinositol-3-phosphate 5-kinase FAB1A
AT4G33300	ADR1-L1	ADR1-like 1
AT4G33430	BAK1	BRI1-associated receptor kinase
AT4G33467	AT4G33467	hypothetical protein
AT4G33560	AT4G33560	Wound-responsive family protein
AT4G33565	AT4G33565	RING/U-box superfamily protein
AT4G33770	AT4G33770	Inositol 1,3,4-trisphosphate 5/6-kinase family protein
AT4G34000	ABF3	abscisic acid responsive elements-binding factor 3
AT4G34140	AT4G34140	D111/G-patch domain-containing protein
AT4G34150	AT4G34150	Calcium-dependent lipid-binding (CaLB domain) family protein
AT4G34180	AT4G34180	Cyclase family protein
AT4G34220	AT4G34220	Leucine-rich repeat protein kinase family protein
AT4G34230	CAD5	cinnamyl alcohol dehydrogenase 5
AT4G34240	ALDH3I1	aldehyde dehydrogenase 3I1
AT4G34390	XLG2	extra-large GTP-binding protein 2
AT4G34610	BLH6	BEL1-like homeodomain 6
AT4G34710	ADC2	arginine decarboxylase 2
AT4G34740	ASE2	GLN phosphoribosyl pyrophosphate amidotransferase 2
AT4G34750	AT4G34750	SAUR-like auxin-responsive protein family
AT4G34760	AT4G34760	SAUR-like auxin-responsive protein family
AT4G34800	AT4G34800	SAUR-like auxin-responsive protein family
AT4G34950	AT4G34950	Major facilitator superfamily protein
AT4G34960	AT4G34960	Cyclophilin-like peptidyl-prolyl cis-trans isomerase family protein
AT4G35100	PIP3	plasma membrane intrinsic protein 3
AT4G35240	AT4G35240	DNA-directed RNA polymerase subunit beta, putative (DUF630 and DUF632)
AT4G35720	AT4G35720	DUF241 domain protein, putative (DUF241)
AT4G35750	AT4G35750	SEC14 cytosolic factor family protein / phosphoglyceride transfer family protein
AT4G35790	PLDDELTA	phospholipase D delta
AT4G35850	AT4G35850	Pentatricopeptide repeat (PPR) superfamily protein
AT4G36000	AT4G36000	Pathogenesis-related thaumatin superfamily protein
AT4G36010	AT4G36010	Pathogenesis-related thaumatin superfamily protein
AT4G36170	AT4G36170	hypothetical protein
AT4G36250	ALDH3F1	aldehyde dehydrogenase 3F1
AT4G36380	ROT3	Cytochrome P450 superfamily protein
AT4G36540	BEE2	BR enhanced expression 2
AT4G36550	AT4G36550	ARM repeat superfamily protein
AT4G36670	PMT6	Major facilitator superfamily protein
AT4G36770	AT4G36770	UDP-Glycosyltransferase superfamily protein
AT4G36780	BEH2	BES1/BZR1 homolog 2
AT4G36900	RAP2.10	related to AP2 10
AT4G36988
AT4G36990	HSF4	heat shock factor 4
AT4G37000	ACD2	accelerated cell death 2 (ACD2)
AT4G37180	AT4G37180	Homeodomain-like superfamily protein
AT4G37260	MYB73	myb domain protein 73
AT4G37390	BRU6	Auxin-responsive GH3 family protein
AT4G37460	SRFR1	Tetratricopeptide repeat (TPR)-like superfamily protein
AT4G37470	KAI2	alpha/beta-Hydrolases superfamily protein
AT4G37550	AT4G37550	Acetamidase/Formamidase family protein
AT4G37590	NPY5	Phototropic-responsive NPH3 family protein
AT4G37640	ACA2	calcium ATPase 2
AT4G37800	XTH7	xyloglucan endotransglucosylase/hydrolase 7
AT4G38420	sks9	SKU5 similar 9
AT4G38430	ROPGEF1	rho guanyl-nucleotide exchange factor 1
AT4G38470	STY46	ACT-like protein tyrosine kinase family protein
AT4G38540	AT4G38540	FAD/NAD(P)-binding oxidoreductase family protein
AT4G38545	AT4G38545	Natural antisense transcript overlaps with AT4G38530 and AT4G38540
AT4G38550	AT4G38550	phospholipase-like protein (PEARLI 4) family protein
AT4G38620	MYB4	myb domain protein 4
AT4G38700	AT4G38700	Disease resistance-responsive (dirigent-like protein) family protein
AT4G38810	AT4G38810	Calcium-binding EF-hand family protein
AT4G38840	AT4G38840	SAUR-like auxin-responsive protein family
AT4G38850	SAUR15	SAUR-like auxin-responsive protein family
AT4G39030	EDS5	MATE efflux family protein
AT4G39090	RD19	Papain family cysteine protease
AT4G39140	AT4G39140	RING/U-box superfamily protein
AT4G39270	AT4G39270	Leucine-rich repeat protein kinase family protein
AT4G39350	CESA2	cellulose synthase A2
AT4G39360	AT4G39360	hypothetical protein
AT4G39403	PLS	polari
AT4G39404	AT4G39404
AT4G39660	AGT2	alanine:glyoxylate aminotransferase 2
AT4G39670	AT4G39670	Glycolipid transfer protein (GLTP) family protein
AT4G39800	MIPS1	myo-inositol-1-phosphate synthase 1
AT4G39970	AT4G39970	Haloacid dehalogenase-like hydrolase (HAD) superfamily protein
AT4G39980	DHS1	3-deoxy-D-arabino-heptulosonate 7-phosphate synthase 1
AT4G40040	AT4G40040	Histone superfamily protein
AT4G40042	AT4G40042	Microsomal signal peptidase 12 kDa subunit (SPC12)
AT4G40060	HB16	homeobox protein 16
AT5G01100	FRB1	O-fucosyltransferase family protein
AT5G01240	LAX1	like AUXIN RESISTANT 1
AT5G01520	AIRP2	RING/U-box superfamily protein
AT5G01595	AT5G01595	Natural antisense transcript overlaps with AT5G01600
AT5G01600	FER1	ferretin 1
AT5G01734
AT5G01760	AT5G01760	ENTH/VHS/GAT family protein
AT5G01810	CIPK15	CBL-interacting protein kinase 15
AT5G01820	SR1	serine/threonine protein kinase 1
AT5G01830	SAUR21	ARM repeat superfamily protein
AT5G01850	AT5G01850	Protein kinase superfamily protein
AT5G01880	AT5G01880	RING/U-box superfamily protein
AT5G01990	AT5G01990	Auxin efflux carrier family protein
AT5G02021
AT5G02190	PCS1	Eukaryotic aspartyl protease family protein
AT5G02200	FHL	far-red-elongated hypocotyl1-like protein
AT5G02220	AT5G02220	cyclin-dependent kinase inhibitor
AT5G02420	AT5G02420	cyclin-dependent kinase inhibitor SMR3-like protein
AT5G02530	AT5G02530	RNA-binding (RRM/RBD/RNP motifs) family protein
AT5G02580	AT5G02580	argininosuccinate lyase
AT5G02810	PRR7	pseudo-response regulator 7
AT5G02811
AT5G02820	RHL2	Spo11/DNA topoisomerase VI, subunit A protein
AT5G03030	AT5G03030	Chaperone DnaJ-domain superfamily protein
AT5G03040	iqd2	IQ-domain 2
AT5G03070	IMPA-9	importin alpha isoform 9
AT5G03080	LPPgamma	Phosphatidic acid phosphatase (PAP2) family protein
AT5G03140	AT5G03140	Concanavalin A-like lectin protein kinase family protein
AT5G03210	DIP2	E3 ubiquitin-protein ligase
AT5G03240	UBQ3	polyubiquitin 3
AT5G03360	AT5G03360	cysteine/histidine-rich C1 domain protein
AT5G03680	PTL	Duplicated homeodomain-like superfamily protein
AT5G03700	AT5G03700	D-mannose binding lectin protein with Apple-like carbohydrate-binding domain-containing protein
AT5G03720	HSFA3	heat shock transcription factor A3
AT5G04140	GLU1	glutamate synthase 1
AT5G04190	PKS4	phytochrome kinase substrate 4
AT5G04200	MC9	metacaspase 9
AT5G04310	AT5G04310	Pectin lyase-like superfamily protein
AT5G04330	CYP84A4	Cytochrome P450 superfamily protein
AT5G04340	ZAT6	6
AT5G04490	VTE5	phytol kinase 1 VTE5
AT5G04550	AT5G04550	type-1 restriction enzyme mjaxp r protein (DUF668)
AT5G04560	DME	HhH-GPD base excision DNA repair family protein
AT5G04740	ACR12	ACT domain-containing protein
AT5G04750	AT5G04750	F1F0-ATPase inhibitor protein
AT5G04760	AT5G04760	Duplicated homeodomain-like superfamily protein
AT5G04770	CAT6	cationic amino acid transporter 6
AT5G04830	AT5G04830	Nuclear transport factor 2 (NTF2) family protein
AT5G04860	AT5G04860	splicing factor 3A subunit
AT5G04930	ALA1	aminophospholipid ATPase 1
AT5G05100	AT5G05100	Single-stranded nucleic acid binding R3H protein
AT5G05190	AT5G05190	hypothetical protein (DUF3133)
AT5G05440	PYL5	Polyketide cyclase/dehydrase and lipid transport superfamily protein
AT5G05598	AT5G05598	transmembrane protein
AT5G05850	PIRL1	plant intracellular ras group-related LRR 1
AT5G05860	UGT76C2	UDP-glucosyl transferase 76C2
AT5G06570	AT5G06570	alpha/beta-Hydrolases superfamily protein
AT5G06860	PGIP1	polygalacturonase inhibiting protein 1
AT5G06865	AT5G06865	Natural antisense transcript overlaps with AT5G06860
AT5G06970	AT5G06970	plant/protein (DUF810)
AT5G06980	AT5G06980	hypothetical protein
AT5G07010	ST2A	sulfotransferase 2A
AT5G07440	GDH2	glutamate dehydrogenase 2
AT5G07580	AT5G07580	ethylene-responsive transcription factor
AT5G07620	AT5G07620	Protein kinase superfamily protein
AT5G08130	BIM1	basic helix-loop-helix (bHLH) DNA-binding superfamily protein
AT5G08240	AT5G08240	transmembrane protein
AT5G08330	TCP11	TCP family transcription factor
AT5G08520	AT5G08520	Duplicated homeodomain-like superfamily protein
AT5G08790	ATAF2	NAC (No Apical Meristem) domain transcriptional regulator superfamily protein
AT5G09410	EICBP.B	ethylene induced calmodulin binding protein
AT5G09620	AT5G09620	Octicosapeptide/Phox/Bem1p family protein
AT5G09810	ACT7	actin 7
AT5G09870	CESA5	cellulose synthase 5
AT5G10030	TGA4	TGACG motif-binding factor 4
AT5G10290	AT5G10290	leucine-rich repeat transmembrane protein kinase family protein
AT5G10450	GRF6	G-box regulating factor 6
AT5G10550	GTE2	global transcription factor group E2
AT5G10560	AT5G10560	Glycosyl hydrolase family protein
AT5G11000	AT5G11000	hypothetical protein (DUF868)
AT5G11060	KNAT4	homeobox protein knotted-1-like 4
AT5G11100	SYTD	Calcium-dependent lipid-binding (CaLB domain) family protein
AT5G11110	SPS2F	sucrose phosphate synthase 2F
AT5G11160	APT5	adenine phosphoribosyltransferase 5
AT5G11325	AT5G11325	tRNA-Gly
AT5G11420	AT5G11420	transmembrane protein, putative (Protein of unknown function, DUF642)
AT5G11530	EMF1	embryonic flower 1 (EMF1)
AT5G11740	AGP15	arabinogalactan protein 15
AT5G11970	AT5G11970	ABC family ABC transporter, putative (DUF3511)
AT5G12010	AT5G12010	nuclease
AT5G12043	AT5G12043	hypothetical protein
AT5G12330	LRP1	Lateral root primordium (LRP) protein-like protein
AT5G12470	AT5G12470	UvrABC system C protein, putative (DUF3411)
AT5G12480	CPK7	calmodulin-domain protein kinase 7
AT5G12840	NF-YA1	nuclear factor Y, subunit A1
AT5G12860	DiT1	dicarboxylate transporter 1
AT5G13190	GILP	GSH-induced LITAF domain protein
AT5G13220	JAZ10	jasmonate-zim-domain protein 10
AT5G13240	AT5G13240	transcription regulator
AT5G13700	PAO1	polyamine oxidase 1
AT5G13710	SMT1	sterol methyltransferase 1
AT5G13760	AT5G13760	Plasma-membrane choline transporter family protein
AT5G14110	AT5G14110	peroxidase (DUF 3339)
AT5G14350	AT5G14350	Pentatricopeptide repeat (PPR) superfamily protein
AT5G14370	AT5G14370	CCT motif family protein
AT5G14430	AT5G14430	S-adenosyl-L-methionine-dependent methyltransferases superfamily protein
AT5G14640	SK13	shaggy-like kinase 13
AT5G14700	AT5G14700	NAD(P)-binding Rossmann-fold superfamily protein
AT5G14710	AT5G14710	proteasome assembly chaperone-like protein
AT5G14730	AT5G14730	hypothetical protein
AT5G14920	AT5G14920	Gibberellin-regulated family protein
AT5G15190	AT5G15190	hypothetical protein
AT5G15220	AT5G15220	Ribosomal protein L27 family protein
AT5G15320	AT5G15320	ATP synthase E chain
AT5G15340	AT5G15340	Pentatricopeptide repeat (PPR) superfamily protein
AT5G15350	ENODL17	early nodulin-like protein 17
AT5G15420	AT5G15420	hypothetical protein
AT5G15430	AT5G15430	Plant calmodulin-binding protein-like protein
AT5G15440	EDL1	EID1-like 1
AT5G15820	AT5G15820	RING/U-box superfamily protein
AT5G15860	PCME	prenylcysteine methylesterase
AT5G15948
AT5G15970	KIN2	stress-responsive protein (KIN2) / stress-induced protein (KIN2) / cold-responsive protein (COR6.6) / cold-regulated protein (COR6.6)
AT5G16120	AT5G16120	alpha/beta-Hydrolases superfamily protein
AT5G16200	AT5G16200	50S ribosomal protein-like protein
AT5G16370	AAE5	acyl activating enzyme 5
AT5G16480	PFA-DSP5	Phosphotyrosine protein phosphatases superfamily protein
AT5G16560	KAN	Homeodomain-like superfamily protein
AT5G16730	AT5G16730	weak chloroplast movement under blue light protein (DUF827)
AT5G16940	AT5G16940	carbon-sulfur lyase
AT5G16950	AT5G16950	krueppel-like factor
AT5G17760	AT5G17760	P-loop containing nucleoside triphosphate hydrolases superfamily protein
AT5G17860	CAX7	calcium exchanger 7
AT5G18170	GDH1	glutamate dehydrogenase 1
AT5G18310	AT5G18310	ubiquitin hydrolase
AT5G18460	AT5G18460	carboxyl-terminal peptidase (DUF239)
AT5G18470	AT5G18470	Curculin-like (mannose-binding) lectin family protein
AT5G18590	AT5G18590	Galactose oxidase/kelch repeat superfamily protein
AT5G18860	NSH3	inosine-uridine preferring nucleoside hydrolase family protein
AT5G19040	IPT5	isopentenyltransferase 5
AT5G19120	AT5G19120	Eukaryotic aspartyl protease family protein
AT5G19190	AT5G19190	hypothetical protein
AT5G19220	APL1	ADP glucose pyrophosphorylase large subunit 1
AT5G19230	AT5G19230	Glycoprotein membrane precursor GPI-anchored
AT5G19290	AT5G19290	alpha/beta-Hydrolases superfamily protein
AT5G19440	AT5G19440	NAD(P)-binding Rossmann-fold superfamily protein
AT5G19770	TUA3	tubulin alpha-3
AT5G19780	TUA5	tubulin alpha-5
AT5G19820	emb2734	ARM repeat superfamily protein
AT5G19930	AT5G19930	integral membrane protein (Protein of unknown function DUF92, transmembrane)
AT5G19940	AT5G19940	Plastid-lipid associated protein PAP / fibrillin family protein
AT5G20110	AT5G20110	Dynein light chain type 1 family protein
AT5G20140	HBP5	SOUL heme-binding family protein
AT5G20150	SPX1	SPX domain-containing protein 1
AT5G20181
AT5G20250	DIN10	Raffinose synthase family protein
AT5G20700	AT5G20700	senescence-associated family protein, putative (DUF581)
AT5G21105	AT5G21105	Plant L-ascorbate oxidase
AT5G22000	RHF2A	RING-H2 group F2A
AT5G22070	AT5G22070	Core-2/I-branching beta-1,6-N-acetylglucosaminyltransferase family protein
AT5G22630	ADT5	arogenate dehydratase 5
AT5G22740	CSLA02	cellulose synthase-like A02
AT5G22910	CHX9	cation/H exchanger 9
AT5G22920	AT5G22920	CHY-type/CTCHY-type/RING-type Zinc finger protein
AT5G23280	AT5G23280	TCP family transcription factor
AT5G23340	AT5G23340	RNI-like superfamily protein
AT5G23630	PDR2	phosphate deficiency response 2
AT5G23640
AT5G23860	TUB8	tubulin beta 8
AT5G23940	PEL3	HXXXD-type acyl-transferase family protein
AT5G24230	AT5G24230	Lipase class 3-related protein
AT5G24270	SOS3	Calcium-binding EF-hand family protein
AT5G24470	PRR5	two-component response regulator-like protein
AT5G24810	AT5G24810	ABC1 family protein
AT5G24820	AT5G24820	Eukaryotic aspartyl protease family protein
AT5G24870	AT5G24870	RING/U-box superfamily protein
AT5G24930	COL4	zinc finger CONSTANS-like protein
AT5G25180	CYP71B14	cytochrome P450, family 71, subfamily B, polypeptide 14
AT5G25190	ESE3	Integrase-type DNA-binding superfamily protein
AT5G25240	AT5G25240	stress induced protein
AT5G25280	AT5G25280	serine-rich protein-like protein
AT5G25350	EBF2	EIN3-binding F box protein 2
AT5G25920	AT5G25920	hypothetical protein
AT5G25930	AT5G25930	kinase family with leucine-rich repeat domain-containing protein
AT5G26360	AT5G26360	TCP-1/cpn60 chaperonin family protein
AT5G27030	TPR3	TOPLESS-related 3
AT5G27730	AT5G27730	heparan-alpha-glucosaminide N-acetyltransferase-like protein (DUF1624)
AT5G27920	AT5G27920	F-box family protein
AT5G28640	AN3	SSXT family protein
AT5G28646	WVD2	TPX2 (targeting protein for Xklp2) protein family
AT5G28770	BZO2H3	bZIP transcription factor family protein
AT5G28840	GME	GDP-D-mannose 3',5'-epimerase
AT5G36925	AT5G36925	hypothetical protein
AT5G37017	AT5G37017	pseudogene of RNA-directed DNA polymerase (reverse transcriptase)-related family protein
AT5G37020	ARF8	auxin response factor 8
AT5G37260	RVE2	Homeodomain-like superfamily protein
AT5G37490	AT5G37490	ARM repeat superfamily protein
AT5G37600	GSR 1	hypothetical protein
AT5G37850	SOS4	pfkB-like carbohydrate kinase family protein
AT5G38200	AT5G38200	Class I glutamine amidotransferase-like superfamily protein
AT5G38240	AT5G38240	Protein kinase family protein
AT5G39070	AT5G39070	transposable_element_gene
AT5G39080	AT5G39080	HXXXD-type acyl-transferase family protein
AT5G39360	EDL2	EID1-like 2
AT5G40170	RLP54	receptor like protein 54
AT5G40180	AT5G40180	Pmr5/Cas1p GDSL/SGNH-like acyl-esterase family protein
AT5G40240	UMAMIT40	nodulin MtN21 /EamA-like transporter family protein
AT5G40250	AT5G40250	RING/U-box superfamily protein
AT5G40260	SWEET8	Nodulin MtN3 family protein
AT5G40340	AT5G40340	Tudor/PWWP/MBT superfamily protein
AT5G40390	SIP1	Raffinose synthase family protein
AT5G40460	AT5G40460	cyclin-dependent kinase inhibitor SMR3-like protein
AT5G40770	PHB3	prohibitin 3
AT5G40790	AT5G40790	hypothetical protein
AT5G40855	AT5G40855	hypothetical protein
AT5G40860	AT5G40860	transmembrane protein
AT5G40890	CLC-A	chloride channel A
AT5G41410	BEL1	POX (plant homeobox) family protein
AT5G41590	AT5G41590	LURP-one-like protein (DUF567)
AT5G41600	BTI3	VIRB2-interacting protein 3
AT5G41660	AT5G41660	transmembrane protein
AT5G41774
AT5G41780	AT5G41780	myosin heavy chain-like protein
AT5G41810	AT5G41810	Avr9/Cf-9 rapidly elicited protein
AT5G41990	WNK8	with no lysine (K) kinase 8
AT5G41992
AT5G42030	ABIL4	ABL interactor-like protein 4
AT5G42040	RPN12b	regulatory particle non-ATPase 12B
AT5G42650	AOS	allene oxide synthase
AT5G43060	RD21B	Granulin repeat cysteine protease family protein
AT5G43065	AT5G43065	transposable_element_gene
AT5G43150	AT5G43150	elongation factor
AT5G43450	AT5G43450	2-oxoglutarate (2OG) and Fe(II)-dependent oxygenase superfamily protein
AT5G43460	AT5G43460	HR-like lesion-inducing protein-like protein
AT5G43700	ATAUX2-11	AUX/IAA transcriptional regulator family protein
AT5G43760	KCS20	3-ketoacyl-CoA synthase 20
AT5G44060	AT5G44060	embryo sac development arrest protein
AT5G44070	CAD1	phytochelatin synthase 1 (PCS1)
AT5G44290	AT5G44290	Protein kinase superfamily protein
AT5G44380	AT5G44380	FAD-binding Berberine family protein
AT5G44572	AT5G44572	transmembrane protein
AT5G44574	AT5G44574	transmembrane protein
AT5G45010	DSS1(V)	DSS1 homolog on chromosome V
AT5G45020	AT5G45020	Glutathione S-transferase family protein
AT5G45110	NPR3	NPR1-like protein 3
AT5G45420	maMYB	Duplicated homeodomain-like superfamily protein
AT5G45740	AT5G45740	Ubiquitin domain-containing protein
AT5G45750	RABA1c	RAB GTPase homolog A1C
AT5G45820	CIPK20	CBL-interacting protein kinase 20
AT5G45830	DOG1	delay of germination 1
AT5G46050	PTR3	peptide transporter 3
AT5G46060	AT5G46060	spastin, putative (Protein of unknown function, DUF599)
AT5G46330	FLS2	Leucine-rich receptor-like protein kinase family protein
AT5G46690	bHLH071	beta HLH protein 71
AT5G46790	PYL1	PYR1-like 1
AT5G46880	HB-7	homeobox-7
AT5G47060	AT5G47060	hypothetical protein (DUF581)
AT5G47100	CBL9	calcineurin B-like protein 9
AT5G47230	ERF5	ethylene responsive element binding factor 5
AT5G47370	HAT2	Homeobox-leucine zipper protein 4 (HB-4) / HD-ZIP protein
AT5G47640	NF-YB2	nuclear factor Y, subunit B2
AT5G47818	AT5G47818	pseudogene of WPP domain interacting protein 1
AT5G47980	AT5G47980	HXXXD-type acyl-transferase family protein
AT5G48150	PAT1	GRAS family transcription factor
AT5G48250	BBX8	B-box type zinc finger protein with CCT domain-containing protein
AT5G48430	AT5G48430	Eukaryotic aspartyl protease family protein
AT5G48540	AT5G48540	receptor-like protein kinase-related family protein
AT5G49280	AT5G49280	hydroxyproline-rich glycoprotein family protein
AT5G49360	BXL1	beta-xylosidase 1
AT5G49480	CP1	Ca2 -binding protein 1
AT5G49665	AT5G49665	Zinc finger (C3HC4-type RING finger) family protein
AT5G49700	AT5G49700	Putative AT-hook DNA-binding family protein
AT5G50200	WR3	nitrate transmembrane transporter
AT5G50380	EXO70F1	exocyst subunit exo70 family protein F1
AT5G50900	AT5G50900	ARM repeat superfamily protein
AT5G51060	RHD2	NADPH/respiratory burst oxidase protein D
AT5G51260	AT5G51260	HAD superfamily, subfamily IIIB acid phosphatase
AT5G51460	ATTPPA	Haloacid dehalogenase-like hydrolase (HAD) superfamily protein
AT5G51780	AT5G51780	basic helix-loop-helix (bHLH) DNA-binding superfamily protein
AT5G51900	AT5G51900	Cytochrome P450 family protein
AT5G51910	AT5G51910	TCP family transcription factor
AT5G52830	WRKY27	WRKY DNA-binding protein 27
AT5G52840	AT5G52840	NADH-ubiquinone oxidoreductase-like protein
AT5G52850	AT5G52850	Pentatricopeptide repeat (PPR) superfamily protein
AT5G52900	MAKR6	membrane-associated kinase regulator
AT5G52901
AT5G53135	AT5G53135	transposable_element_gene
AT5G53220	AT5G53220	hypothetical protein
AT5G53460	GLT1	NADH-dependent glutamate synthase 1
AT5G53490	AT5G53490	Tetratricopeptide repeat (TPR)-like superfamily protein
AT5G53500	AT5G53500	Transducin/WD40 repeat-like superfamily protein
AT5G53902	U3B
AT5G54020	AT5G54020	Cysteine/Histidine-rich C1 domain family protein
AT5G54300	AT5G54300	cotton fiber-like protein (DUF761)
AT5G54470	BBX29	B-box type zinc finger family protein
AT5G54490	PBP1	pinoid-binding protein 1
AT5G54510	DFL1	Auxin-responsive GH3 family protein
AT5G54720	AT5G54720	Ankyrin repeat family protein
AT5G54770	THI1	thiazole biosynthetic enzyme, chloroplast (ARA6) (THI1) (THI4)
AT5G54940	AT5G54940	Translation initiation factor SUI1 family protein
AT5G54960	PDC2	pyruvate decarboxylase-2
AT5G54970	AT5G54970	hypothetical protein
AT5G55040	AT5G55040	DNA-binding bromodomain-containing protein
AT5G55120	VTC5	GDP-L-galactose phosphorylase VITAMIN C DEFECTIVE 5 (VTC5)
AT5G55530	AT5G55530	Calcium-dependent lipid-binding (CaLB domain) family protein
AT5G55640	AT5G55640	Na-translocating NADH-quinone reductase subunit A
AT5G55835	MIR156H
AT5G55840	AT5G55840	PPR superfamily protein
AT5G55850	NOI	RPM1-interacting protein 4 (RIN4) family protein
AT5G55860	AT5G55860	weak chloroplast movement under blue light protein (DUF827)
AT5G55910	D6PK	D6 protein kinase
AT5G55920	OLI2	S-adenosyl-L-methionine-dependent methyltransferases superfamily protein
AT5G56240	AT5G56240	hapless protein
AT5G56860	GNC	GATA type zinc finger transcription factor family protein
AT5G56865
AT5G57010	AT5G57010	calmodulin-binding family protein
AT5G57050	ABI2	Protein phosphatase 2C family protein
AT5G57060	AT5G57060	60S ribosomal L18a-like protein
AT5G57220	CYP81F2	cytochrome P450, family 81, subfamily F, polypeptide 2
AT5G57350	HA3	H[ ]-ATPase 3
AT5G57630	CIPK21	CBL-interacting protein kinase 21
AT5G57900	SKIP1	SKP1 interacting partner 1
AT5G58070	TIL	temperature-induced lipocalin
AT5G58430	EXO70B1	exocyst subunit exo70 family protein B1
AT5G58610	AT5G58610	PHD finger transcription factor
AT5G58650	PSY1	plant peptide containing sulfated tyrosine 1
AT5G58720	AT5G58720	smr (Small MutS Related) domain-containing protein
AT5G58730	Mik	pfkB-like carbohydrate kinase family protein
AT5G58900	AT5G58900	Homeodomain-like transcriptional regulator
AT5G59220	HAI1	PP2C protein (Clade A protein phosphatases type 2C)
AT5G59430	TRP1	telomeric repeat binding protein 1
AT5G59480	AT5G59480	Haloacid dehalogenase-like hydrolase (HAD) superfamily protein
AT5G59505	MIR172E
AT5G59550	RDUF2	zinc finger (C3HC4-type RING finger) family protein
AT5G59730	EXO70H7	exocyst subunit exo70 family protein H7
AT5G59732	AT5G59732	Natural antisense transcript overlaps with AT5G59730
AT5G59790	AT5G59790	UPSTREAM OF FLC protein (DUF966)
AT5G59820	RHL41	C2H2-type zinc finger family protein
AT5G60200	TMO6	TARGET OF MONOPTEROS 6
AT5G60270	AT5G60270	Concanavalin A-like lectin protein kinase family protein
AT5G60760	AT5G60760	P-loop containing nucleoside triphosphate hydrolases superfamily protein
AT5G60850	OBP4	OBF binding protein 4
AT5G61010	EXO70E2	exocyst subunit exo70 family protein E2
AT5G61270	PIF7	phytochrome-interacting factor7
AT5G61510	AT5G61510	GroES-like zinc-binding alcohol dehydrogenase family protein
AT5G61520	AT5G61520	Major facilitator superfamily protein
AT5G61590	AT5G61590	Integrase-type DNA-binding superfamily protein
AT5G61810	APC1	Mitochondrial substrate carrier family protein
AT5G61960	ML1	MEI2-like protein 1
AT5G61997	AT5G61997	transmembrane protein
AT5G62070	IQD23	IQ-domain 23
AT5G62130	AT5G62130	Per1-like family protein
AT5G62280	AT5G62280	DUF1442 family protein (DUF1442)
AT5G62290	AT5G62290	nucleotide-sensitive chloride conductance regulator (ICln) family protein
AT5G62350	AT5G62350	Plant invertase/pectin methylesterase inhibitor superfamily protein
AT5G62360	AT5G62360	Plant invertase/pectin methylesterase inhibitor superfamily protein
AT5G62390	BAG7	BCL-2-associated athanogene 7
AT5G62400	AT5G62400	transmembrane protein
AT5G62480	GSTU9	glutathione S-transferase tau 9
AT5G62520	SRO5	similar to RCD one 5
AT5G62865	AT5G62865	hypothetical protein
AT5G62920	ARR6	response regulator 6
AT5G62940	HCA2	Dof-type zinc finger DNA-binding family protein
AT5G63050	EMB2759	embryo defective 2759
AT5G63320	NPX1	nuclear protein X1
AT5G63340	AT5G63340	hypothetical protein
AT5G63350	AT5G63350	von willebrand factor A domain protein
AT5G63380	AT5G63380	AMP-dependent synthetase and ligase family protein
AT5G63620	AT5G63620	GroES-like zinc-binding alcohol dehydrogenase family protein
AT5G63630	AT5G63630	P-loop containing nucleoside triphosphate hydrolases superfamily protein
AT5G63640	AT5G63640	ENTH/VHS/GAT family protein
AT5G63790	NAC102	NAC domain containing protein 102
AT5G63800	MUM2	Glycosyl hydrolase family 35 protein
AT5G63810	BGAL10	beta-galactosidase 10
AT5G63970	RGLG3	Copine (Calcium-dependent phospholipid-binding protein) family
AT5G63980	SAL1	SAL1 phosphatase-like protein
AT5G64120	AT5G64120	Peroxidase superfamily protein
AT5G64260	EXL2	EXORDIUM like 2
AT5G64300	GCH	GTP cyclohydrolase II
AT5G64340	SAC51	transcription factor SAC51
AT5G64341
AT5G64342
AT5G64343
AT5G64410	OPT4	oligopeptide transporter 4
AT5G64430	AT5G64430	Octicosapeptide/Phox/Bem1p family protein
AT5G64550	AT5G64550	loricrin-like protein
AT5G64660	CMPG2	CYS, MET, PRO, and GLY protein 2
AT5G64735	AT5G64735	tRNA-His
AT5G64740	CESA6	cellulose synthase 6
AT5G64850	AT5G64850	sorbin/SH3 domain protein
AT5G65015	AT5G65015	tRNA-Arg
AT5G65030	AT5G65030	nitric oxide synthase-interacting protein
AT5G65165	SDH2-3	succinate dehydrogenase 2-3
AT5G65166
AT5G65280	GCL1	GCR2-like 1
AT5G65300	AT5G65300	hypothetical protein
AT5G65305	AT5G65305	tRNA-Met
AT5G65380	AT5G65380	MATE efflux family protein
AT5G65430	GRF8	general regulatory factor 8
AT5G65440	AT5G65440	transmembrane protein
AT5G65470	AT5G65470	O-fucosyltransferase family protein
AT5G65510	AIL7	AINTEGUMENTA-like 7
AT5G65600	AT5G65600	Concanavalin A-like lectin protein kinase family protein
AT5G65670	IAA9	indole-3-acetic acid inducible 9
AT5G65683	WAVH2	Zinc finger (C3HC4-type RING finger) family protein
AT5G65910	AT5G65910	BSD domain-containing protein
AT5G65920	AT5G65920	ARM repeat superfamily protein
AT5G66053	AT5G66053	hypothetical protein
AT5G66160	RMR1	receptor homology region transmembrane domain ring H2 motif protein 1
AT5G66170	STR18	sulfurtransferase 18
AT5G66200	ARO2	armadillo repeat only 2
AT5G66210	CPK28	calcium-dependent protein kinase 28
AT5G66310	AT5G66310	ATP binding microtubule motor family protein
AT5G66580	AT5G66580	hypothetical protein
AT5G66640	DAR3	DA1-related protein 3
AT5G66675	AT5G66675	transmembrane protein, putative (DUF677)
AT5G66770	AT5G66770	GRAS family transcription factor
AT5G66820	AT5G66820	transmembrane protein
AT5G66870	ASL1	ASYMMETRIC LEAVES 2-like 1
AT5G66880	SNRK2.3	sucrose nonfermenting 1(SNF1)-related protein kinase 2.3
AT5G66950	AT5G66950	Pyridoxal phosphate (PLP)-dependent transferases superfamily protein
AT5G67270	EB1C	end binding protein 1C
AT5G67280	RLK	receptor-like kinase
AT5G67300	MYBR1	myb domain protein r1
AT5G67390	AT5G67390	glycosyltransferase-like protein
AT5G67450	ZF1	zinc-finger protein 1
AT5G67480	BT4	BTB and TAZ domain protein 4
AT5G67488	AT5G67488	Natural antisense transcript overlaps with AT5G67490
AT5G67490	AT5G67490	succinate dehydrogenase assembly factor
AT5G67500	VDAC2	voltage dependent anion channel 2
AT5G67510	AT5G67510	Translation protein SH3-like family protein
AT5G67520	APK4	adenosine-5'-phosphosulfate (APS) kinase 4
AT5G67550	AT5G67550	transmembrane protein
AT5G67560	ARLA1D	ADP-ribosylation factor-like A1D

## Sheet: Table S2
Table S2: Golden type-B ARR targets. Genes represented by the intersection of "conserved type-B ARR candidate genes" (Table S1) and the "Golden List" of cytokinin regulated genes (Bharava et al. 2013)
Gene name	Gene symbol	Description	Microarrays/13
Up-regulated by cytokinin
AT1G10470	ARR4	response regulator 4	13
AT3G48100	ARR5	response regulator 5	13
AT5G62920	ARR6	response regulator 6	13
AT1G19050	ARR7	response regulator 7	13
AT3G57040	ARR9	response regulator 9	13
AT1G74890	ARR15	response regulator 15	13
AT2G40670	ARR16	response regulator 16	13
AT4G03610	AT4G03610	Metallo-hydrolase/oxidoreductase superfamily protein	13
AT1G12740	CYP87A2	cytochrome P450, family 87, subfamily A, polypeptide 2	12
AT1G13740	AFP2	ABI five binding protein 2	12
AT2G17820	HK1	histidine kinase 1	12
AT2G40230	AT2G40230	HXXXD-type acyl-transferase family protein	12
AT5G05860	UGT76C2	UDP-glucosyl transferase 76C2	12
AT5G47980	AT5G47980	HXXXD-type acyl-transferase family protein	12
AT1G59940	ARR3	response regulator 3	11
AT2G01830	AHK4	CHASE domain containing histidine kinase protein	11
AT1G72140	TOB1	Major facilitator superfamily protein	11
AT3G15720	AT3G15720	Pectin lyase-like superfamily protein	11
AT3G29575	AFP3	ABI five binding protein 3	11
AT4G23750	CRF2	cytokinin response factor 2	10
AT1G69530	EXPA1	expansin A1	10
AT2G22770	NAI1	basic helix-loop-helix (bHLH) DNA-binding superfamily protein	10
AT2G29490	GSTU1	glutathione S-transferase TAU 1	10
AT3G29250	SDR4	NAD(P)-binding Rossmann-fold superfamily protein	10
AT1G75450	CKX5	cytokinin oxidase 5	9
AT1G03850	GRXS13	Glutaredoxin family protein	9
AT1G68360	GIS3	Glabrous inflorescence stems 3	9
AT4G27970	SLAH2	SLAC1 homologue 2	9
AT4G29700	AT4G29700	Alkaline-phosphatase-like family protein	9
AT5G04770	CAT6	cationic amino acid transporter 6	9
AT5G11420	AT5G11420	transmembrane protein, putative (Protein of unknown function, DUF642)	9
AT5G40390	SIP1	Raffinose synthase family protein	9
AT1G18400	BEE1	BR enhanced expression 1	8
AT1G64390	GH9C2	glycosyl hydrolase 9C2	8
AT2G34610	AT2G34610	cotton fiber protein	8
AT2G46660	CYP78A6	cytochrome P450, family 78, subfamily A, polypeptide 6	8
AT2G17500	PILS5	Auxin efflux carrier family protein	7
AT4G34950	MFS1	Major facilitator superfamily protein	7
AT5G28640	AN3	SSXT family protein	7
AT3G61630	CRF6	cytokinin response factor 6	6
AT1G49450	AT1G49450	Transducin/WD40 repeat-like superfamily protein	6
AT4G21120	AAT1	amino acid transporter 1	6
AT4G35720	AT4G35720	DUF241 domain protein, putative (DUF241)	6
AT4G38840	SAUR14	SAUR-like auxin-responsive protein family	6
Down-regulated by cytokinin
AT2G40970	MYBC1	Homeodomain-like superfamily protein	8
AT3G11340	UGT76B1	UDP-Glycosyltransferase superfamily protein	8
AT5G61590	DEWAX/ERF107	Integrase-type DNA-binding superfamily protein	8
AT1G71030	MYBL2	MYB-like 2	7
AT1G06160	ORA59	octadecanoid-responsive AP2/ERF 59	6
AT2G23170	GH3.3	Auxin-responsive GH3 family protein	6
AT3G27170	CLC-B	chloride channel B	6
AT3G48360	BT2	BTB and TAZ domain protein 2	6
AT5G64260	EXL2	EXORDIUM like 2	6

## Sheet: Table S3
Table S3. Hormone crosstalk candidates
Hormone	At number	Gene name	Description	Conserved crosstalk candidate (+)
Cytokinin	AT5G19040	ATIPT5|IPT5	isopentenyltransferase 5	+
	AT2G35990	LOG2	Putative lysine decarboxylase family protein
	AT4G29740	CKX4|ATCKX4	cytokinin oxidase 4
	AT1G75450	ATCKX6|ATCKX5|CKX5	cytokinin oxidase 5	+
	AT3G63440	ATCKX7|ATCKX6|CKX6	cytokinin oxidase/dehydrogenase 6	+
	AT5G21482	CKX7|ATCKX5	cytokinin oxidase 5
	AT5G05860	UGT76C2	UDP-glucosyl transferase 76C2	+
	AT1G22400	UGT85A1|ATUGT85A1	UDP-Glycosyltransferase superfamily protein	+
	AT1G19770	PUP14	purine permease 14	+
	AT2G01830	ATCRE1|CRE1|WOL1|AHK4|WOL	CHASE domain containing histidine kinase protein	+
	AT1G59940	ARR3	response regulator 3	+
	AT1G10470	ATRR1|MEE7|ARR4|IBC7	response regulator 4	+
	AT3G48100	ARR5|RR5|ATRR2|IBC6	response regulator 5	+
	AT5G62920	ARR6	response regulator 6	+
	AT1G19050	ARR7	response regulator 7	+
	AT2G41310	ARR8	response regulator 8
	AT3G57040	ATRR4|ARR9	response regulator 9	+
	AT1G74890	ARR15	response regulator 15	+
	AT2G40670	ARR16|RR16	response regulator 16	+
Auxin	AT2G22330	CYP79B3	cytochrome P450, family 79, subfamily B, polypeptide 3
	AT3G44310	NIT1|ATNIT1|NITI	nitrilase 1	+
	AT1G21430	YUC11	Flavin-binding monooxygenase family protein
	AT5G55250	IAMT1	IAA carboxylmethyltransferase 1
	AT1G44350	ILL6	IAA-amino acid hydrolase ILR1-like 6
	AT4G37390	GH3.2|AUR3	Auxin-responsive GH3 family protein	+
	AT2G23170	GH3.3	Auxin-responsive GH3 family protein	+
	AT4G27260	WES1|GH3.5	Auxin-responsive GH3 family protein	+
	AT5G54510	DFL1|GH3.6	Auxin-responsive GH3 family protein	+
	AT2G38120	AUX1	AUXIN RESISTANT 1, auxin influx carrier
	AT5G01240	LAX1	like AUXIN RESISTANT 1	+
	AT1G70940	PIN3|ATPIN3	Auxin efflux carrier family protein	+
	AT2G01420	ATPIN4|PIN4	Auxin efflux carrier family protein	+
	AT1G23080	PIN7|ATPIN7	Auxin efflux carrier family protein	+
	AT1G71090	PILS2	Auxin efflux carrier family protein
	AT1G76520	PILS3	Auxin efflux carrier family protein
	AT2G17500	PILS5	Auxin efflux carrier family protein	+
	AT5G01990	PILS6	Auxin efflux carrier family protein	+
	AT2G47000	MDR4|ATPGP4|PGP4|ABCB4	ATP binding cassette subfamily B4	+
	AT3G62980	TIR1	F-box/RNI-like superfamily protein	+
	AT3G26810	AFB2	auxin signaling F-box 2	+
	AT3G23030	IAA2	indole-3-acetic acid inducible 2	+
	AT1G04240	SHY2|IAA3	AUX/IAA transcriptional regulator family protein
	AT5G43700	IAA4|ATAUX2-11	AUX/IAA transcriptional regulator family protein	+
	AT1G15580	IAA5|AUX2-27|ATAUX2-27	AUX/IAA transcriptional regulator family protein
	AT3G23050	IAA7|AXR2	indole-3-acetic acid 7	+
	AT5G65670	IAA9	indole-3-acetic acid inducible 9	+
	AT4G28640	IAA11	indole-3-acetic acid inducible 11	+
	AT1G80390	IAA15	indole-3-acetic acid inducible 15
	AT3G04730	IAA16	indole-3-acetic acid inducible 16
	AT3G15540	IAA19|MSG2	indole-3-acetic acid inducible 19	+
	AT5G62000	ARF2|ARF1-BP|ORE14|HSS	auxin response factor 2
	AT1G30330	ARF6	auxin response factor 6	+
	AT5G37020	ATARF8|ARF8	auxin response factor 8	+
	AT1G77850	ARF17	auxin response factor 17
ABA	AT4G25700	BCH1|chy1|B1|BETA-OHASE 1	beta-hydroxylase 1
	AT5G67030	ABA1|ATABA1|ATZEP|IBS3	zeaxanthin epoxidase (ZEP) (ABA1)
	AT1G67080	ABA4	abscisic acid (aba)-deficient 4
	AT3G14440	NCED3|STO1	nine-cis-epoxycarotenoid dioxygenase 3	+
	AT3G24220	NCED6|ATNCED6	nine-cis-epoxycarotenoid dioxygenase 6
	AT4G19230	CYP707A1	cytochrome P450, family 707, subfamily A, polypeptide 1	+
	AT2G29090	CYP707A2	cytochrome P450, family 707, subfamily A, polypeptide 2	+
	AT5G45340	CYP707A3	cytochrome P450, family 707, subfamily A, polypeptide 3
	AT3G21800	UGT71B8	UDP-glucosyl transferase 71B8	+
	AT4G34138	UGT73B1	UDP-glucosyl transferase 73B1
	AT1G05560	UGT1|UGT75B1	UDP-glucosyltransferase 75B1
	AT1G69850	ATNRT1:2|NRT1:2|NTL1	nitrate transporter 1:2	+
	AT5G46790	PYL1|RCAR12	PYR1-like 1	+
	AT2G38310	PYL4|RCAR10	PYR1-like 4	+
	AT4G01026	PYL7|RCAR2	PYR1-like 7	+
	AT4G26080	ABI1|AtABI1	Protein phosphatase 2C family protein
	AT5G57050	ABI2|AtABI2	Protein phosphatase 2C family protein	+
	AT3G11410	PP2CA|ATPP2CA|AHG3	protein phosphatase 2CA	+
	AT5G59220	HAI1	PP2C protein (Clade A protein phosphatases type 2C)	+
	AT1G07430	HAI2	highly ABA-induced PP2C protein 2	+
	AT5G08590	SNRK2-1|SNRK2.1|SRK2G|ASK2	SNF1-related protein kinase 2.1
	AT3G50500	SNRK2-2|SPK-2-2|SRK2D|SNRK2.2	SNF1-related protein kinase 2.2
	AT5G66880	SNRK2.3	sucrose nonfermenting 1(SNF1)-related protein kinase 2.3	+
	AT4G33950	SNRK2.6|SRK2E|ATOST1|P44|SNRK2-6|OST1	SNF1-related protein kinase 2.6
	AT1G60940	SNRK2.10|SNRK2-10|SRK2B	SNF1-related protein kinase 2.10	+
	AT4G34000	ABF3|DPBF5	abscisic acid responsive elements-binding factor 3	+
	AT1G13260	RAV1|EDF4	related to ABI3/VP1 1	+
	AT1G68840	EDF2|TEM2|RAP2.8|RAV2	related to ABI3/VP1 2	+
JA	AT4G29010	AIM1	Enoyl-CoA hydratase/isomerase family
	AT1G20510	OPCL1	OPC-8:0 CoA ligase1
	AT3G45140	LOX2	lipoxygenase 2
	AT1G17420	LOX3	lipoxygenase 3
	AT1G67560	LOX6	PLAT/LH2 domain-containing lipoxygenase family protein
	AT5G42650	AOS	allene oxide synthase	+
	AT3G25760	AOC1	allene oxide cyclase 1	+
	AT3G25770	AOC2	allene oxide cyclase 2	+
	AT3G25780	AOC3	allene oxide cyclase 3
	AT2G46370	JAR1	Auxin-responsive GH3 family protein
	AT1G14370	APK2A|PBL2	protein kinase 2A
	AT1G07570	APK1A|APK1	Protein kinase superfamily protein	+
	AT2G27690	CYP94C1	cytochrome P450, family 94, subfamily C, polypeptide 1
	AT3G48520	CYP94B3	cytochrome P450, family 94, subfamily B, polypeptide 3	+
	AT1G44350	ILL6	IAA-amino acid hydrolase ILR1-like 6
	AT2G23600	ACL/MES2	acetone-cyanohydrin lyase
	AT2G38240	JOX4	2-oxoglutarate (2OG) and Fe(II)-dependent oxygenase superfamily protein
	AT5G07010	ST2A	sulfotransferase 2A	+
	AT5G63970	RGLG3	Copine (Calcium-dependent phospholipid-binding protein) family	+
	AT1G79380	RGLG4	Ca(2)-dependent phospholipid-binding protein (Copine) family	+
	AT1G19180	JAZ1	jasmonate-zim-domain protein 1	+
	AT1G74950	JAZ2/TIFY10B	jasmonate-zim-domain protein 2
	AT3G17860	JAZ3	jasmonate-zim-domain protein 3	+
	AT1G17380	JAZ5	jasmonate-zim-domain protein 5	+
	AT1G72450	JAZ6	jasmonate-zim-domain protein 6	+
	AT2G34600	JAZ7	jasmonate-zim-domain protein 7
	AT1G30135	JAZ8	jasmonate-zim-domain protein 8
	AT1G70700	JAZ9/TIFY7	TIFY domain/Divergent CCT motif family protein	+
	AT5G13220	JAZ10	jasmonate-zim-domain protein 10	+
	AT3G26744	ICE1|SCRM|ATICE1	basic helix-loop-helix (bHLH) DNA-binding superfamily protein
	AT1G80490	TPR1	TOPLESS-related 1	+
	AT3G16830	TPR2	TOPLESS-related 2	+
	AT5G27030	TPR3	TOPLESS-related 3	+
	AT1G15750	TPL	Transducin family protein / WD-40 repeat family protein	+
BR	AT3G02580	BUL1|STE1|DWF7	sterol 1	+
	AT3G50660	DWF4	Cytochrome P450 superfamily protein	+
	AT4G36380	ROT3	Cytochrome P450 superfamily protein	+
	AT2G26710	BAS1	Cytochrome P450 superfamily protein	+
	AT2G13790	SERK4/BKK1	somatic embryogenesis receptor-like kinase 4	+
	AT4G33430	BAK1	BRI1-associated receptor kinase	+
	AT1G71830	SERK1	somatic embryogenesis receptor-like kinase 1	+
	AT5G10450	GRF6/14-3-3 lambda	G-box regulating factor 6	+
	AT1G35160	GRF4/14-3-3 PHI	GF14 protein phi chain	+
	AT5G65430	GRF8/14-3-3 kappa	general regulatory factor 8	+
	AT4G00720	SK32	shaggy-like protein kinase 32	+
	AT4G18710	BIN2	Protein kinase superfamily protein	+
	AT4G18890	BEH3	BES1/BZR1 homolog 3	+
	AT4G36780	BEH2	BES1/BZR1 homolog 2	+
	AT5G08130	BIM1	basic helix-loop-helix (bHLH) DNA-binding superfamily protein	+
	AT1G19350	BES1|BZR2	Brassinosteroid signaling positive regulator (BZR1) family protein	+
	AT1G78700	BEH4	BES1/BZR1 homolog 4	+
	AT3G50750	BEH1	BES1/BZR1 homolog 1	+
	AT3G28910	MYB30|ATMYB30	myb domain protein 30	+
Ethylene	AT1G01480	ACS2	1-amino-cyclopropane-1-carboxylate synthase 2	+
	AT4G11280	ACS6	1-aminocyclopropane-1-carboxylic acid (acc) synthase 6
	AT3G23150	ETR2	Signal transduction histidine kinase, hybrid-type, ethylene sensor	+
	AT5G59430	TRP1	telomeric repeat binding protein 1	+
	AT3G59900	ARGOS	auxin-regulated gene involved in organ size	+
	AT2G44080	ARL	ARGOS-like protein	+
	AT3G18980	ETP1	EIN2 targeting protein1	+
	AT2G25490	EBF1	EIN3-binding F box protein 1	+
	AT5G25350	EBF2	EIN3-binding F box protein 2	+
SA	AT5G13320	PBS3	Auxin-responsive GH3 family protein
	AT5G04230	PAL3|ATPAL3	phenyl alanine ammonia-lyase 3
	AT2G23600	MES2/ACL	acetone-cyanohydrin lyase	+
	AT4G39030	EDS5	MATE efflux family protein	+
	AT1G64280	NPR1	regulatory protein (NPR1)
	AT5G10030	TGA4|OBF4	TGACG motif-binding factor 4	+
	AT5G65210	TGA1	bZIP transcription factor family protein
	AT3G12980	HAC5|ATHPCAT4	histone acetyltransferase of the CBP family 5
	AT1G02450	NIMIN1|NIMIN-1	NIM1-interacting 1	+
GA	AT1G79460	GA2	Terpenoid cyclases/Protein prenyltransferases superfamily protein	+
	AT2G36690	GIM2	2-oxoglutarate (2OG) and Fe(II)-dependent oxygenase superfamily protein	+
	AT1G15550	GA3OX1	gibberellin 3-oxidase 1
	AT4G21200	GA2OX8	gibberellin 2-oxidase 8
	AT3G63010	GID1B	alpha/beta-Hydrolases superfamily protein	+
	AT1G14920	GAI	GRAS family transcription factor family protein	+
